# Supplementary material for: Bioorthogonal non-canonical amino acid tagging reveals translationally active subpopulations of the cystic fibrosis lung microbiota
Source: Nat Commun. 2020 May 8;11:2287. doi: 10.1038/s41467-020-16163-2 (PMC7210995; doi:10.1038/s41467-020-16163-2)
Supplement: Supplementary file 3 — Source Data [file 41467_2020_16163_MOESM3_ESM.xls]

## Sheet: Figure 1
Figure 1 - BONCAT labeling of P. aeruginosa, mean pixel intensity per cell
AHA	MET	ABX	AHA/ABX 50/50
22696.3	4793.91	4068.08	24084.2
29769.3	5032.83	9990.08	34389.9
37025.8	2672.12	7544.79	18702.8
23458.8	5661.71	9733.14	18963.6
28292.6	5766.53	8205.32	38128.1
22848.9	5411.65	9225.01	23375.8
31881.7	8110.49	7656.8	30759.7
26675.8	6614.35	9711.77	15388.6
26393.5	5811.53	9376.17	11115.8
31937.1	5544.36	10693.5	7738.26
33293.3	7689.56	11113.8	28236.2
32452.3	4677.04	8279.18	23048.1
32191.3	5132.93	7846.87	10387.5
30623.3	5823.73	9909.85	32608.7
30978.8	6761.12	9281.4	14304.7
31116.4	6046.29	9293.03	6472.74
23392.5	6445.59	10205.9	40460.2
30744.8	5125.34	5341.39	26922.2
35067.2	6698.57	8034.44	20198.5
32025.8	7098.56	8566.43	10554.9
23293	5144.86	11378.8	35026
11855.3	4084.1	8571.51	10269
37662.9	7965.72	10549.7	31882.5
32159.7	7304.79	10819	35079
24505	7303.23	9930.17	40900.7
34337.2	6902.29	10130.3	12059.8
31742.4	5020.11	11024.7	35301.7
31281.1	8396.81	12208	10221.6
29113.6	7930.18	10959.2	7426.8
21888	6667	11317.9	9075.67
29557.2	8272.27	12190.8	11199.1
28686.2	7410.47	12054.1	11597
30860.7	6103.81	9982.36	32283.3
28430.7	6277.19	9717.66	27747.5
33483.4	7932.34	7537.16	10134.5
19792.8	8058.85	10965.5	37051.3
32370.3	6829.73	10026	27881.3
30736.2	4723.04	9854.84	10147.2
32770.9	6960.38	10774.8	38938.9
36755.8	5970.93	12441.7	30352.2
33671.1	7475.77	10372.4	11253.2
35132.8	7090.37	11545	11190.7
31435.1	7587.5	11460	38988.4
26732.2	7201.23	10639.4	37748.6
26610.8	8597.37	13141.5	40690
29562.6	5902.59	12757.5	37427.5
35014.8	5998.79	8923.25	35221.1
31272.8	10062.7	10452.8	37091.5
8738.72	6681.97	11266.3	11962.3
37594.4	6848.15	15044.9	27907.2
36325	7492.35	7854.2	41297.3
32013.4	6486.53	10603.7	30868.8
32579.6	9043.25	12104	33201.4
36649.4	7342.88	9558.53	35490.3
35801.8	7563.01	11561.7	33153
37451.4	8134.7	10347.4	38831.9
28209.6	6363.05	11919.7	30243.9
32560.5	8549.34	7070.98	24233.6
33292.3	9832.1	13248.5	40283.4
33358.9	11531.4	12318.9	39951.9
36548.1	7327.71	12985.7	12094.2
38013	9939.79	10631.2	30855.8
14574.3	8035.09	11907.4	12423.5
32147.3	7682.69	12191.8	35292.6
34828.8	5139.23	13023	11536.2
22449.7	7079.72	10996.3	33342.1
32384.3	6910.59	13022	41500.9
35483	8083.37	11535	17848.2
38567.2	7890.07	12729.8	31664.4
30326.5	11803.9	12365.9	42172.7
28878	9980.24	11114.3	13811.7
32603.1	5454.16	11890.3	30104.8
41157.2	10401.5	12562	9101.47
40401.3	6511.47	14635.6	35386
35863.2	6861.39	11831.2	30047.5
28809.9	7549.09	11563.1	36968.8
35261.7	6096.52	12989.4	12661.7
32757.5	9389.86	14044.1	10140.2
34746.2	8594.61	11726.6	33356.7
25598.2	6858.68	11303	29946
34153.1	6241.35	12228	39684.8
40920.7	8599	12848.9	36855.2
32056.8	10145.8	12271.4	5066.24
44288.8	6162.52	12226.9	41485.6
40734.3	7099.16	15160.4	11271.4
34850.9	10020.7	13262.6	11109.7
33903.5	8450.82	14337.3	35888.1
33271.8	9453.55	11751.9	10818.2
42442.8	9534.56	11030.7	38228
34689.4	10951.7	13039.2	13744.4
26184.3	7357.96	10035.3	36478.3
33873.2	7972.18	13073.3	11598.9
37253	9635.35	13185.8	39073.7
33307.5	9815.08	11784.9	10017.1
36009	8037.14	14664.3	12223.8
31145.8	9593.86	9483.16	37664.7
38342.5	7158.05	9108.01	27083.6
29645.1	5960.23	14199.4	34598.5
33997.1	7525.73	11688.9	13164.2
32094.4	10586.3	11368.5	27752.5
29771.6	8177.21	13843.3	36619.9
10945.5	8003.43	10891.1	13276.3
30129.7	7257.88	11226.8	14155.2
35430.8	7888.97	12722.1	40547.1
35200.2	10871.2	12737.7	13969.8
33951.9	7767.95	12921.9	41636.3
12321.7	8578.27	14601.1	16079.5
30080.4	9816.13	10523.4	12083.8
30729.5	9292.36	11252.9	36472.9
36134.2	7922.12	13647.4	45950
32252.1	10717.4	13190.8	9142.65
39237.3	8771.5	12492.3	34743.8
40131.1	7978.19	13095.9	40996.3
32829.6	8287.86	13852.7	14693.7
30075.8	6499.35	13369.5	37776.7
33571.3	8817.67	18283.5	37361.1
37883.3	8445.03	11727.4	34680.5
39800.4	6162.44	11830.8	47621.8
32401.5	6705.03	13446	45660.8
28903.6	7672.1	10932.3	43100.3
44249	10848.4	13210.8	12765.6
40568.9	6545.32	13585.3	11573.4
33342.1	9949.72	13495.4	31008.8
9984.17	6762.97	12224.2	33178.8
40294.9	5675.03	12626.6	42896.1
40315.6	6435.61	11855.6	9961.78
36075	9425.67	11771.5	46157.3
40797.8	10113.8	13154	34934.2
38715.7	9327.86	12364.5	11894.8
31401.4	7714.79	11511.5	17513.9
27843.9	11538.8	10678.6	46107.2
37636.7	10094.4	15433.2	37238.3
30447.5	8224.01	12807.2	42397.1
34491.8	6977.8	17613.4	39451.4
33067	7277.13	14462.8	29477.8
26280	9758.68	12749.8	9360.18
15782.6	11889.3	14184.8	27524
39457.1	8402.85	14537.6	40061.4
37568.2	7173.87	12979	12235
34628.6	9660.61	12116.1	41450
32985.8	9468.37	14301	15428
35409	6634.18	13534.1	24547.6
36081.6	7768.29	14106.8	44031.8
34032.3	5768.28	12861.7	40362.5
32372.3	6633.38	11044.2	40094.4
36870.8	11060.2	15010.2	41242.8
35604.8	6697.39	15124.8	41382.4
36332.2	11800.9	15803.1	41909.5
33898	9226.14	12425.6	46660.8
29683.6	5441.61	12901.9	13190.1
30399.8	6693.13	15640.1	43466.7
34956.4	9521.9	10025	39036.4
32952.7	7271.23	14022.5	32321.5
39927.6	10332.6	14287.2	46058.8
41229.5	9190.38	14304.3	32631.2
27419.6	12120.6	13176.3	34115.6
35558	6421.12	12126.5	35998.8
34377.4	9459.89	13837.6	43149
19221.2	7618.94	11117.3	13503.6
33992.2	10735.4	14271.4	39809.2
33688.9	10642.9	11229.6	32606.1
35727.6	10709.3	13561.7	43273.7
32852.2	7840.06	13229	43200.8
37033.5	10936.6	14768.5	39745.4
41369.5	7326.24	14053	14009.7
39541.8	8154.26	15540.7	44940.4
42205.2	9734.69	12636	37419.5
31721.4	9466.42	13284.7	43227.6
39978.3	9544.14	13720.9	35364.4
32941.1	10619.7	13503.2	34979.2
28945.7	11140.8	14007.2	12194.7
38080	9843.73	12916.8	39007.2
36835.4	7383.2	13670.8	12357.1
37032.5	9099.8	13620.5	39425.3
30820.7	5172.76	15001.3	42466.2
34269.5	9475.25	14129.4	18516.6
27727	9106.41	10327.1	44223.2
42385.2	8277.35	13799.4	12822
40613.2	6533.36	12371.3	32976.1
36272.6	11562.3	14064.3	13298.1
36913.4	8310.03	12404	35946.4
33148.5	9931.67	8467.56	42856.5
32589.2	11512.1	14532.7	37686.2
35932.7	9244.3	16932.9	38318.8
38951.1	7554.21	16399.8	44530
38762	6479.54	13078.9	47889.9
36287.6	6861.44	12628.3	33670.9
35693.2	9949.97	13607.2	39160.8
34007.9	6142.29	14558.8	42952
35241	10068.1	11326.2	45653
20955.3	10079.5	11875	40212.1
33569.3	9674.38	16120	11682.7
35675.7	7213.88	12013.5	38015.8
35827.8	9139.1	13242.5	41306.5
43944.3	8058.69	11807.6	36765.7
36518.3	7093.19	13935.9	42922.2
34579.5	4376.09	14130	40490.9
29819.8	3271.05	13515.2	39633.9
35562.8	7584.82	12536.6	28777.6
37208	9991.62	14248.3	39955.2
36357.3	9735.55	13942.6	26635.9
38582.8	9383.71	17142.8	33789.8
33259.2	9215.18	12120.3	33507.5
37230.9	9926.77	10717	14308.7
33303.4	10807.6	13831.5	38946.2
10520.5	8414.8	17001.3	20950.7
35307.7	7498.04	13976.8	43025.6
39163.8	11276.5	13901.7	43973.8
40494.9	5869.17	13972.6	31904.7
32828.3	6835.63	15062	33313.9
36726.4	11825.7	14012.2	43472.2
37228.1	9558.51	11616	45440.5
32562	6784.34	13775.5	45644.9
33992.9	9990.41	11452.5	40873.2
31633.3	9407.58	13682.3	16279.9
34412.7	10784.2	10539.3	19513.8
34694.1	8698.9	14390	43599.1
34154.8	6942.8	13314.9	42812.9
34119.1	5128.64	15359	36219.1
37515.3	7567.94	13426.1	42715.2
36489.8	5557.01	15412	23746
40150.4	6825.26	13447.1	45262.6
35386.8	8672.36	11263.9	48071.2
38467.8	7304	14216.5	46489.8
37523.1	10261.6	12220.3	36183.9
39807.7	7738.46	13771.2	42996.7
28815.9	8223.37	13827.7	39115.2
37103.2	6735.92	10995.5	14137.5
37985.5	6800.82	12566.1	42940.5
36965.7	7637.14	13556.6	37057.8
18645	9013.09	10586	12711.5
32984	9749.25	15714.9	45738.6
40548.5	9905.07	16203	36928.1
40948.4	7969.35	12567	15250.9
30833.6	9944.56	9993.38	45685.4
44374	6350.53	14948.2	31826
36564.7	6782.96	12646.7	41674
41376.3	5714.81	11101.9	14219.8
36706.1	9235.89	15071.9	12925.1
36652.6	5887.55	12255.9	39402.3
30258.3	6816.11	13762.8	45189.7
37455.9	9857.31	13235.9	43084.3
41942	8569.34	13147.6	38386
34101.6	2458.64	16550.4	29514.6
38133.4	8633.03	15146.6	38183.3
36705.9	5829.37	9936.32	36363.2
37147.4	5908.65	14949.9	37223.3
35181.6	9250.66	12591	36141.4
29548.6	7225.18	14051	11506.7
32003.6	10362.5	16727.1	44621.5
10070.2	9816.11	10251.3	24914
31547.4	7764.4	12550.8	40035.7
37109.3	9086.98	13482.9	43269.8
37958.7	9191.14	12775.2	36554.9
38950.3	7126.59	12180.9	44074.8
37570.5	2188.65	12612.7	37630.3
8624.5	7785.29	15102.4	43522.9
28595.7	7974.83	12591.4	36462.2
34198.1	11185.1	12218.4	13344.2
35118.5	1755.21	14265.7	47367.1
33503	6719.77	13961.3	42471.7
33072.4	11291.7	14237.8	36055.1
36894.1	10437.3	12810.7	42331
31074.2	10422.9	8699.16	41946.3
34523.1	12481.3	11895.3	39579.3
35666.7	8558.04	10991.8	43641.6
37558.1	7099.27	10404	36909
27434.2	7945.02	13993.2	33924.7
31623.5	6594.2	11505.2	30680.5
41794.2	4930.3	11951.7	38927.3
27251.2	10873	16034.4	37289.1
34132.7	6820.37	10499.2	15646.6
32925.2	8589.97	10967	12659.3
36312.6	10367.6	12048.1	35288.2
36970.2	6631.38	12172.9	35140.4
41734.5	6214.54	13262.8	39072.1
26094	8527.74	17337.1	41935.5
36789.4	7022.41	10392.8	46916
33218.6	11187.1	14243.2	48380.8
37956	6203.02	14431.5	20606.3
33997.9	8283.21	13823.9	36565.3
36379.8	12036.4	9649.25	42313.5
33318.7	7684.47	14647	12179.4
32502.4	7876.29	13004.2	40327.2
29950.8	7161.13	11967.6	14871.9
33123.1	2133.21	13025.5	12555.8
32352.9	7816.49	9272.01	31540.3
34212.9	9849.09	12800.3	37678.9
32365.9	2025.47	10723.1	13498.7
27936.9	7196.96	12632	45421.9
37597.8	6704.18	13588.1	46360.9
33208.2	11710.2	11280.5	14267.6
29720.9	7378.54	12750.9	24831
22288.3	7393.81	11198.6	6816.02
30644.9	6545.86	12151.4	41484
33488.1	6775.37	13523.8	51662
34526.2	11196.8	10172.6	11668
31139.3	11079.1	7936.59	43147.1
38451.5	8409.45	11006.4	41344.2
29839.4	6737.53	10746.7	40562.4
25244	7637.95	11692.9	45862.3
39759.9	6688.07	11991.8	13688.9
38454.8	7598.26	13354.4	43061.4
32750.7	12091.7	10526.8	47379.7
36727.1	11086	9483.65	41109
36213.4	12374.1	7233.24	40685.7
35550	9329.92	12808.3	45411.2
32848.9	8189.68	11515.4	16562.5
33325.6	6071.49	11538.8	48426.2
12596.6	10543.4	13038.6	13962.1
24391.5	7927.33	12281.7	11246
27997.9	8491.15	9656.03	43936.8
30638.7	6371.71	10209	37908.3
41483.2	7312.69	7890.33	50538.2
38603.4	7294.07	11270.8	42301.2
39393.9	7601.46	13490.8	46645.1
33782.4	9068.55	9817.86	43543.2
30520.2	6248.93	11926.3	37507.1
39673.2	12075.4	10932.6	30902
38610.6	6385.86	11900.1	13424.5
38454	8000.11	6907.13	14038.8
35303	9024.02	8425.29	38387
36104.4	8094.49	11010.8	24700.7
33207	11630.1	10280	42691.6
33104.7	7918.04	9834.4	52147.7
33357.8	10908.5	11065.1	45565.2
35730.7	8432.41	11975.4	14031.3
30569.9	7048.39	11113.4	48976.8
36824.1	6874.4	11433.6	14337.3
24418.9	6206.54	10649.6	38018.6
32996.8	7561.01	10867.8	16392.3
33213.3	7892.86	13665.8	10829.2
35640.1	6626.51	7013.57	19366.8
36096.4	6929.44	8714.15	49108.8
35420.6	8218.33	13511.2	40395.2
35404.5	7522.66	8347.44	40458.3
40002.7	11414.2	8573.28	36318
33317.6	9754.81	10902.5	39328
32265.2	9262.01	9377.39	38825.3
49001.6	10219.9	8556.86	35097
26853.4	6971.98	12410.7	10624.2
35232.2	9299.72	10855.2	23714.9
30018.9	7793.39	8596.82	37390.7
32765.6	8109.01	11985.1	37782.9
25582.6	10464.4	10244.1	42121
42615.2	6494.1	6763.47	39337
37251.7	7104.8	10484.7	19514
37530.6	7247.56	11341.8	43573.1
33633.9	7010.95	10457.7	40873.7
35374.3	8091.7	9561.99	8434.27
26127.4	11533.4	10286.5	40709.9
35672.4	6563.86	9331.53	14954.6
29033.1	9659.55	10952.9	43284.2
30821.9	7672.94	8356.61	42102.8
28785.3	11370.8	12454.1	19448.9
34935.7	9321.49	10651.2	40844.2
35689	6613.26	11727.5	42430.7
32084.9	12151.4	10948.5	40241.7
39694.6	9081.04	5777.06	37803.7
32664.5	11642	12187.7	14067.4
27549	12490.4	11727.8	40856.9
39701.2	11228.3	11189.6	14653.9
35307.4	10838.7	9263.2	39807.6
31128	6741.68	8121.54	11913.3
35341.7	5177.43	11196.1	34797.4
32916	8541	9067.27	42902.4
32270.3	9897.85	9004.03	41941.1
31808.5	10360.5	10089.8	38924.1
30375.3	12647.7	10886.2	14949.7
29588.3	13574.5	9529.79	42313
30312.6	9133.98	9584.73	42454.7
36110.7	7682.16	10807.4	41440.2
21101.2	10275.1	13284	41232
38749.6	10256.1	9860.63	47375.9
22869.4	7693.68	13181	10575.4
33191.2	8986.86	8975.17	46913.1
33914.8	6934.21	11072	46056.7
32133.4	9590.89	10494.1	42433.8
32966.4	11130.3	5373.58	41984.4
29721.4	10429.8	8211.94	41324.9
7192.98	8381.23	6725.57	37000.5
19505.1	7656.55	13990.4	41934.5
22254.3	7673.11	10565.2	39722.7
28967.7	6619.64	8747.89	43609.7
33075.8	7189.14	4384.37	45586.4
33907.1	7451.9	10201.2	42597.6
20807.6	6659.91	14331	12693.3
40100.1	10747.6	9434.47	45368.7
28531.1	7612.7	14411.4	38268.6
33295.5	7774.05	11493.1	16702.2
28966.9	12592.2	10370.4	13720.9
10748.9	7447.15	9327.68	12405
26449.5	11657.6	11037.2	43924.1
33161.8	6085.24	8686.29	42315.9
26371.9	12076.7	10343.9	9215.07
32277	5532.81	10229	42960.2
33846.8	10850.3	14346.2	40869.1
40908	5575.8	10886.4	41628.9
24502.9	7212.47	10122.3	43719.6
27679.9	5664.96	13189.4	49332.3
37861.8	8127.2	14335.9	41697.1
32443.8	9395.17	11128.2	45806.3
34742.7	6993.27	9126.04	43741.1
27647.4	11045.1	12449	35848.2
31059.9	6186.23	12015.1	48225.8
28657.8	10122.4	11444.6	9375.83
26844.1	11804.6	9578.25	9637.64
32691.5	6736.79	11744.4	12525.8
33372.1	11016.1	12050.7	45001.3
29988.2	7302.84	12523.6	39405.9
26389.1	10918.4	10359	49038.5
36854.7	7346.24	12839.4	12580
23934	9454.01	10551.6	38193.7
32085.6	10367.5	12296.2	43574.4
39530.9	12270.1	13027.2	7346
25419.9	11527.7	11154.7	29763.6
28357.9	9008.14	8755.79	41837
30463.7	6466.49	9852.8	42478.9
21958.1	8030.16	12896.5	12819.8
25740.2	9360.22	7550.65	40178.6
25128.2	11495.6	10947	35660.8
24904	11977.8	2767.07	38729.9
40477.7	10996.4	10199.3	47958.2
33848.7	7259.06	9911.63	41998.1
39059.6	10825.7	10889.1	12021.8
29439.5	7881.07	10578.7	45579
36415.8	9165.98	10429.4	11191
33406	8728.03	10214.6	6695.52
24817.8	6909.06	5644.09	36499.7
34332.4	9462.59	8374.02	26104
39559.1	7428.84	16660.5	38943.7
33811	6914.15	13015.4	42251.5
33295.9	9167.45	2413.19	9139.74
34159.3	10140.7	11382.5	34139.9
33065.5	10650	10454.7	42288.8
31093.2	12662.8	11989	39339.4
31565.2	10667.5	10695.4	7330.01
24688.3	10385.3	10002.1	12491.2
28928	10288.3	10620.9	18098.2
26541.7	10926.5	14350.2	36553.8
32381.9	12470.6	9495.53	39894.1
37187.8	3536.66	12840.2	42622.2
34741.2	6030.09	14255.9	47202.1
24755.8	10209.6	10563.5	39615.8
39303.4	11359	11959.3	14249.1
25264.6	6962.99	10791.2	39916.1
36807.3	10561.3	14929.3	13852.3
27846.8	9980.19	11761.1	13640
38051.2	5553.92	14917.4	15786
15987.9	6246.47	13162	41729.8
29330.2	10740.7	14083.9	38219.1
35140.8	6454.95	9493.66	41224.8
39684.8	6743.13	10204.2	47664.8
38119	12275.6	11888	14310.9
34774.7	10134.1	12356.4	39928.4
44644.9	10402	12785.3	50701.5
32317.8	7398.37	10876.4	12047.4
30072.8	11405.9	13008	40171.6
37322.3	6955.86	14501.3	46852.9
37027.9	8227.08	10555.8	11770.7
39461.4	11196.4	9231.16	36854.8
42097.7	10493.2	15242.2	42473.4
40432.4	6504.1	12718.5	40283.1
38597.8	6901.2	10249.2	14848.1
37530.8	6913.89	12405.8	31730.7
39135.2	7017.9	11526	12405.5
39651.4	6411.81	14622.9	22068.8
39837.8	11756.1	9905.53	11134.8
43611	8140.78	9220.48	46188.9
37498.7	7489.53	15477.6	13855.6
34990.1	11655	12152	43581.6
40346.9	10630.7	13633.4	43661.4
39119.7	6615.27	9220.25	9844.64
39895.9	10877.4	13115.8	36685.2
36350.3	10357.4	15757.7	47811.9
41360.2	6812.08	11552.8	43852
35129.9	6898.76	11030.2	19676.6
40280.7	2391.2	10821.7	41318.2
38588.8	10102	10665.6	47478.2
35552	9749.67	13718.8	43985.6
34679.2	10743.2	11797.4	10575.2
38239.1	6583.5	12181.1	44054.7
43367.5	5986.46	12652.4	42639.4
40248.2	7301.15	13716.2	13733.7
39461.5	5967.15	12490.6	7587.25
42733.2	8356.49	9066.07	12033.5
35651.4	7589.28	14936.1	40919.8
34626.5	5950.29	10954.3	42121.2
40720	7372.05	10383.8	40546.2
38290.2	6597.19	11509.6	14155.9
35723.7	6367.24	12969.7	41548.3
36353.5	6553.7	13723.4	16980.3
36269.5	2912.22	5026.26	37125.7
41957.2	6453.2	9307.3	33451.6
36760.6	6793.72	10954.9	12489.4
36826.1	2140.9	12314	15643.3
39955.3	9697.92	11525.9	41851.7
34369.6	4766.6	11299.7	43016.2
38946.3	8693.29	12344.9	46236.7
38700.6	8786.69	11014.1	33675.1
37084.2	8021.72	11719.2	14442.9
41552	11585	11617.2	45405
8349.39	11328.1	10079.2	46660.7
34493.3	8084.12	14422.5	42863.8
39082.2	12027	12607.2	14780
24138.7	6012.78	5152.82	18745.5
40045.8	9019.57	11433.4	42362.5
44996.6	7291.12	13792.6	12023
41136.4	6721.26	15267	43799.1
45058.5	7206.05	9658.76	40158.4
36899.2	7170.48	6341.92	19304.4
35251.4	10797.6	11851.9	43123.2
38290	7466.66	8087.59	36829.5
35248.5	10883	12202.5	52615.7
34971.1	10547.5	10018.5	42262.2
39043.2	6241.71	10994.8	40542.8
37581.1	11421.4	9874.97	11642.1
37992.8	8125.64	12261.7	38234.9
41128.5	10992.9	12305.5	41723.5
43502.8	7173.05	12033	35658.7
40054.9	9746.95	12090	43591.2
25587.4	6629.69	11435.9	44823.7
36324.7	6183.56	11247.1	45063.2
43714.4	10646.8	13780.2	48462.3
42810.8	6171.6	11327.8	43440.7
34822.2	6585.37	11411.7	40041.8
36631.1	10193.1	11143.3	15442.5
39204.4	8617.33	11264.1	48280.6
42978.1	6498.51	11444.2	41421
45029	7761.32	14669	47507.6
41077.6	6041.58	11573	40737.3
40943.2	6643.46	11397.3	54154.7
40185.9	6220.98	15283.3	13303.3
16444.7	12737.5	12594.5	38999.7
33522.4	6040.5	11442.1	45794.7
38547.7	11400.1	11036.1	44073.5
42578.4	5322.87	11547.4	28026.4
36491.4	7307.88	11060.3	41900.8
35329.9	12011.5	14357.7	45092.9
39637.1	11383.5	15212.1	13424.8
27310.1	8385.05	11827.5	32204.3
43101.5	7119.77	13711.7	42692.3
42000.7	7590.49	11752.3	8085.03
39014.2	8592.3	13299.2	51167.7
39018.6	5713.43	11124.5	46256.1
47997.3	13277.1	11928.2	38336.7
38286.7	9975.85	12140.9	21861.1
42507	7681.57	13931.3	47873.4
41044.8	6962.34	11349.7	31561.3
37232.2	9983.86	13729.8	36588.5
45420.6	10270.2	11872.4	9312.52
36137.3	10448.5	12716.8	10819.9
41447.8	7786.42	10548.4	41807.8
37844.2	6798.99	11453.2	41544.3
43787.3	11548	15164	46623.4
44866.4	6906.88	10359.2	43125
39223.1	7132.65	5976.63	10142.6
41173.5	8916.66	10543.4	11002.8
42943.1	6759.13	11046.1	40885.1
18330.5	5963.61	12903.7	40564.6
43725.4	5716.39	10036.4	49651.4
30253.8	7054.95	11843.5	49362.1
38297.1	6781.47	12208.1	37099.7
43580.4	6283.65	10741.7	9043.61
41215.7	6986.1	10440	13679.8
44000	5137.06	14687	26605.2
44883.4	11171.9	12156.5	30125
39628.1	12346.1	8663.27	14703.4
48535.3	10670.7	10316.7	12920
43711.6	6645.29	11771.5	11527.2
38806.8	8569.43	16111	51641.1
43971.7	6378.45	14334.3	39299.2
36591.1	5468.12	14869.3	46003.6
34812.4	8745.71	11372.2	13506.6
39143.1	5589.5	12877.8	42834.3
41639.9	9795.49	13059.4	41210.5
37462.5	6660.16	12649.5	43578.5
44742	8429.67	11546.4	42421.4
40446.5	11393.3	14746.1	42104.7
17967.4	828.83	10392.7	48159.1
41947	10121.9	13647.2	46589.7
39905	9598.82	12869.7	12634
43030.7	9460.23	11643.6	10892
41064.7	6610	12042.1	41756.3
39861.2	9240.82	13321.8	10119.4
8596	10371.8	11844.5	25058
48749.3	11033.5	12315.9	38009.5
41102.9	10733.2	15844.1	42991.8
40709.3	11403.3	10166.2	42425.2
30558.2	5908.65	9451.48	43899.8
37742.9	7544.68	11337.3	39804.5
36631.3	7275.22	11527.6	21442.5
42452.6	10444.7	12995.9	43756.8
41852.6	5253.36	12535.4	40890.2
32639.1	10115.2	13415.8	8850.82
46359.8	5302.52	13396.6	43821.1
39973.7	6496.4	13879	36053.5
46805.1	11377.6	14331.4	43426.7
38502.1	8678.84	11647	49229
46361.5	5580.22	12887.6	14216
36817.1	11944.5	13579.3	32166.3
42186.9	8797.21	14032.9	27869.7
36401.2	6025.96	11850.6	37582.6
45221.3	11672.4	13172.8	12186.6
37796.8	8897.96	12049.7	42421.2
37838.3	6720.03	11755.5	45538.8
42297.8	6657.04	11870.5	43365.6
39762.9	8175.31	12015.7	13052.2
40313.8	9178.45	12066.4	12487.3
43781	10061.4	13678.6	18747.7
45541.4	11480.4	13484.5	45708.8
39257.3	6702.59	13806.4	44947.3
39611.1	11898.3	14602.4	44799.5
39018.1	9705.36	11736	41601.9
41722.8	9436.53	12549.2	14352.3
40030.4	8067.47	12575.9	44734.6
39804.6	8561.97	11793.1	42758.7
39008.7	10370.5	14398.9	45300.6
39224.2	10652.2	12706.2	44664.5
41595.3	6918.39	11876.9	45207.4
43173.3	8482.7	14082.1	46221.3
40817.9	5096.73	5758.98	42236.1
40725.9	6942.09	10877.5	45758.7
45916.7	8862.32	11981.7	44272.7
44208.8	6448.99	12647.9	47107.8
44971.7	8039.16	11366.8	49482.9
37377.8	5905.71	12675.5	45966.1
44945.1	9960.62	13551	45091.1
42266.8	8149.77	11006	11752.3
38125.6	8761.54	13832	42786.2
37542.6	11423.5	12076.7	36992.5
42705.7	10429.9	10464.4	51168.1
40803.9	10717.4	12490.7	46875.7
43139.5	5399.57	11644.7	15420.1
38475	9183.31	9808.03	53052.2
36806.2	12387.3	12880.3	42094.5
45032.6	6593.98	10018.6	39861.2
39669.7	6273.5	12135.8	43296.5
41418.7	10346.9	14229.8	12487.2
44147.2	13342.7	16455.3	43487.7
40584.9	6803.57	12007.3	15191.3
38604.4	9780.12	13045	46078.7
40162.1	6458.81	12552.5	44467.2
46611.5	11655.8	9004.28	49937.6
46450.2	6185.91	15972.7	42525
43282.4	9368.89	12897.6	43867.4
40753	6768.39	11083	41601.1
48440.9	8159.1	15199.8	39600
39400.4	6548.71	12392.7	40233.4
43112.2	8684.27	13106.2	46520.1
40360.8	10375.9	6083.35	35166.6
44600.6	11158.5	12195.5	45022.8
48004.5	7514.95	13074.9	15049.6
41965	5298.81	14653.5	46945.9
41475.4	6359.13	14558.8	44865.2
43920.3	11054.5	9108.18	48072
38128.9	10877	11878.8	43633.3
46052.5	9115.91	13636.7	41401.3
42356.8	10018.6	13139.7	41550.6
41778.9	7565.78	10111.7	42235
41528.4	12084.4	10477.2	40033
36652.1	6627.21	12677.3	37768
40423.2	7732.92	12867.5	41730.8
42090.9	8010.32	13734.1	35385.3
44127.9	5865.64	13607.2	40998.7
42740.4	7025.82	14079.4	11724
45069.9	10495.4	13407.8	41681.4
42023.4	9674.42	10941.1	39882.4
39155.7	7112.63	12042.6	41237.6
44701.8	5798.28	11868.2	43169.5
42970.8	8251.08	14266.7	44503
29782.4	5063.13	11238.6	40159.7
40722.3	7047.15	6208.49	14215.1
39153.4	6422.76	13264.9	39766
45728.2	9352.1	12581.5	43055.5
45424.5	3982.57	13086	38237.8
44467.6	6071.76	14625.5	44874.1
33144.5	10406.6	6322.32	47815.3
41306.4	8816.17	13671.9	15519.8
38770.8	12465.9	13971.6	42935.8
43101.9	5599.07	13943.2	22130.2
42670.3	9958.26	14271	44645.6
44772	9117.01	9434.96	44589.4
33930.4	5188.31	14719.7	41119.6
42474.4	6246.97	13674.6	14370.3
10198.3	4838.06	12633	34156
45281.6	10624.3	13876.1	8113.71
44061.5	10838.8	12423.7	44458.8
38574.7	7024.24	7703.86	17999
37253.5	8586.74	14130	10935.4
42422.5	7386.65	12874.3	14180.9
37590.9	8088.19	6552.6	12024
42558.5	5766.81	11527.3	41681.6
39802.1	10658.1	12911.1	29763.9
42568.8	6380.84	13931.4	43835.8
35389.6	8509.79	12203.7	14585.7
44719	8909.17	12084.5	12477.9
41936.5	6728.29	12035	19151.2
35347.5	5155.8	14278.6	48577.5
42890.2	9226.56	15317.5	14106.2
43662.4	7918.94	12033.8	13103.1
45764.2	9498.69	10823.9	39758.4
42574.1	6974.07	14410.3	8457.23
41153.7	10078.4	8848.32	37145.2
42834.7	7433.4	14084.3	12478.4
39760	5951.06	13321.3	35904.1
40089.6	9381.58	6006.36	40130.2
39943.1	6262.07	16878	10054.5
38948.9	9397.77	13408.6	40325.6
40421.4	4554.72	15391.6	49293
39149.4	6016.56	14659.5	42996
35679.7	8201.99	13392.5	42099.2
44631.7	11100.1	15495.9	35957
40331.6	6562.44	11356.6	9235.63
44640.8	6341.39	14372.1	14553.5
39023.5	8968.86	5624.51	42190.2
38502.2	11091.6	13144.1	36880.2
38116.8	6579.79	11037.5	41509.8
43250.3	5916.9	13827.5	46985.5
46344.5	10472.7	12725.5	39549.6
41743.4	10131.3	11783.9	40116.2
38467.8	9477.45	13125.4	35689.9
33661.3	6203.43	13816.7	42079.5
11293.7	5621.78	11641.7	44868.1
41656.5	7100.41	11930.2	41046.1
40607.2	7823.62	13700.7	39394.6
46865.2	6271.51	10193.2	48708.2
37998.1	7036.81	11423.2	37657.9
40158.6	9525.24	13653.7	45400.2
39877.5	7404.74	15828.5	44931.6
49077.1	6527.32	12800.4	47759.5
34992.2	8648.3	11896.7	33037.4
31838.1	3949.93	14449.7	14709.6
39272.3	7235.11	11520.6	39862.9
40586.9	9339.57	12897.4	14536.5
35448.6	6504.71	10306.9	13575.2
45448.4	8126.3	12788.8	18374.9
35335.4	5693.39	10869.5	28053.5
39810.2	8621.5	11504	40600.9
39059.6	6335.87	10111.7	49196.7
39492.7	6839.99	15588.6	53123.9
37503.3	7113.1	9380.76	48819.4
41165.9	10041.3	11840	46200.3
42518.2	6990.91	16528.2	42552.8
39217.1	9621.79	11444	12375.5
40071.4	7244.09	12988.2	39351
29214.3	802.789	10240.7	46276.5
33018.3	5206.93	14107.9	41623.6
39167.4	5902.03	10358.1	47763.9
35379.8	5285.71	12265	14784.5
32853.5	7715.61	14448.6	39090.7
42453.2	8999.92	14420	41711.1
39795.1	7750.9	14288.9	51819.5
35940.2	8325.52	11304.2	41152.7
40160.6	8386.36	12751.7	11761.7
27835.1	9578.3	14171.1	38579.8
38599.8	6644.9	11727.8	33203.2
42314.5	5841.92	12608.3	15372.1
36910.8	11674.9	12329.9	39239
23672.5	6094.42	3370.22	12697
37691.8	6801.23	11489.6	45974.6
37561.3	8754.49	11813.8	39478.6
34862.3	7074.8	12112.6	38951.2
11085.2	5917.03	12747.6	1930
24160.3	9135.19	13772	15606.3
34316.1	5855.6	14864.1	43048.1
38011.6	5162.41	11447.5	35483.2
37466.8	5621.39	9683.19	39455.6
36174.7	8310.83	10419.7	44639.7
34823.2	8089.56	11902.5	39364.6
41432.9	3798.25	8069.49	41845.1
39799.2	8442.47	8915.92	13064
33612.9	9368.62	17132.5	13698.4
33785.5	8632.75	13105.7	43861.7
38651	6529.87	10156.8	41079.4
24875.1	5879.88	2962.85	39725.3
38243.8	6167.48	16057	42029.9
41312.1	6460.8	8356.61	39752.2
35749.2	6805.37	12454.1	44034
14713.9	6325.34	10651.2	42327
18812.7	7856.56	11727.5	39648.6
39573.4	9996.11	10948.5	13292.1
36595.2	9527.47	5777.06	41273.1
40776.8	4517.88	12187.7	33101.1
37019.2	6175.3	11727.8	40542.4
30529.3	7320.95	11189.6	14276.6
40082.3	6271.1	9263.2	42759
34191.4	2271.75	8121.54	12919.4
41061.9	6540.14	11196.1	36364.9
38461.1	6852.76	9067.27	40188.9
36326.7	9186.77	9004.03	46668.2
42084.3	5570.34	10089.8	12306.2
40606	10192.5	10886.2	43939.2
39668.7	5532.43	9529.79	43869.7
36364.6	9437.08	9584.73	41517.1
39234.9	5960.3	10807.4	49446.7
36779.7	8486.13	13284	36891.2
20533	9866.22	9860.63	29952.4
35402.1	7235.36	13181	28439.8
35577.8	6539.79	8975.17	44187.7
40363.3	6292.17	11072	43399.3
35531.9	5744.79	10494.1	41322.7
39430.9	5768.98	5373.58	37344.8
37198.4	9422.92	8211.94	43303.9
35640.4	2194.4	6725.57	9051.02
39469.5	5979.67	13990.4	33041.7
37453.1	5998.96	10565.2	13908.8
34710.1	7166.75	8747.89	45238.8
34342.1	6219.85	4384.37	41700.1
38799.4	7531.83	10201.2	7205.01
36563.7	6668.48	14331	47659.8
42870.8	6416.04	9434.47	43652.1
37635.6	9052.29	14411.4	39120.9
32251.3	11470.3	11493.1	42683.4
33403.2	6960.96	10370.4	21164.2
41129.3	7492.93	9327.68	36411.1
41874.5	7571.71	11037.2	42391
39045.8	8083.55	8686.29	16395.5
37084.6	7791.15	10343.9	43839.1
38671.4	8457.86	10229	35837
35840.5	7937.98	14346.2	50647.4
26809.9	7187.41	10886.4	39804.7
20578.6	6160.85	10122.3	38493.5
32319.3	6790.05	13189.4	9286.76
36910	7517.1	14335.9	42844.1
26005.2	5079.29	11128.2	31421.3
37669.8	7403.36	9126.04	45921
43308.7	9366.44	12449	11335.7
38616.4	5712.91	12015.1	41029.3
37160.2	6201.23	11444.6	32107.1
37502.6	7603.71	9578.25	35470.5
28977.2	6921.33	11744.4	42559.5
39105	8279.67	12050.7	38632
37148.8	7460.9	12523.6	32539.8
26172.4	5575.51	10359	46445.5
16085.2	6294.56	12839.4	39692.6
40873.1	10415	10551.6	27858.6
27597.7	7682.62	12296.2	41613.7
37550.1	9417.84	13027.2	41282.7
34639.8	9633.15	11154.7	28022.3
37638.8	5982.22	8755.79	8771.03
32831.8	7633.63	9852.8	39925.7
26765.6	5096.73	12896.5	41279.1
41927.6	10686.9	7550.65	39194.3
34842.8	6007.63	10947	38891.5
43016.1	9286.95	2767.07	42032.8
35357.4	4676.32	10199.3	42718
41918.7	6881.52	9911.63	25897.8
34714.6	7614.1	10889.1	31558.3
19763.7	7887.41	10578.7	28791.6
27172	10098.3	10429.4	31460.9
33846.1	6795.8	10214.6	42394.4
42549.2	9502.95	5644.09	35448.4
37107.4	6024.05	8374.02	42394.5
33582.3	8589.78	16660.5	44256.2
29277.5	7916.74	13015.4	8370.11
35021.9	7082.17	2413.19	10764.3
17931.6	8173.04	11382.5	38521.8
28411.7	6345.71	10454.7	40351.2
37242.7	5346.86	11989	9994.14
22312.8	7424.37	10695.4	12050.1
39422.6	7355.6	10002.1	45995.1
34566.9	8446.24	10620.9	13143.2
35882.6	7268.72	14350.2	36328.8
35248.2	7517.49	9495.53	40219.4
32226.8	7402.24	12840.2	30359.9
25369.4	7866.31	14255.9	25766.2
38324.6	7857.64	10563.5	3710.54
28689.8	6188.95	11959.3	8714.7
27193.3	7440.92	10791.2	15359
14900.4	6426.84	14929.3	14144.1
24670	5644.12	11761.1	37843.2
37576.1	6596.99	14917.4	40257.4
31529.7	6970.22	13162	36297.9
42675.8	2657	14083.9	45399.9
23145.4	9240.49	9493.66	17554.8
32184.3	8725.23	10204.2	12669.9
31359.7	7248.45	11888	47793.7
42528.2	8127.13	12356.4	14088.1
34198.8	8611.61	12785.3	41535.8
26023.5	6044.8	10876.4	39487.7
30099.3	8510.28	13008	34839.7
35968.7	7463.85	14501.3	34088.6
29369.7	8613.7	10555.8	41622.6
42092.6	5776.05	9231.16	17201.2
34876.8	6573.59	15242.2	45824.6
36745.2	4647.48	12718.5	41786.3
40188.8	8843.34	10249.2	41609.4
30121.6	6020.54	12405.8	38509.1
31049.7	8485.65	11526	19344
33645.3	8422.74	14622.9	12877.6
31597.7	6322.52	9905.53	35676
38325.9	5467.67	9220.48	10273
40493.2	6759.3	15477.6	33133.6
40374.2	5372.15	12152	37375.1
25114	6241.38	13633.4	46840.4
34824.2	8263.61	9220.25	40361.9
41045.6	6700.15	13115.8	6330.94
35286.3	9660.41	15757.7	12447.5
35627	5964.18	11552.8	37696.1
32079.9	7341.06	11030.2	23517.1
43434.3	8351.41	10821.7	36567.2
33503.8	5991.1	10665.6	39927.1
9312.42	6563.34	13718.8	31520.1
28000.9	8408.09	11797.4	8631.28
35619.6	7861.88	12181.1	37343.3
39547.2	8843.36	12652.4	42778.1
36706.7	7586.69	13716.2	32962.3
29801.9	6935.99	12490.6	8033.99
38741	9493.44	9066.07	44189
37396.6	4775.42	14936.1	40938.9
23160.4	4037.61	10954.3	38246.2
36250.7	6908.65	10383.8	11941.9
42936.2	6279.31	11509.6	35597.2
39352.4	8434.44	12969.7	28730
40818.3	6978.15	13723.4	23880.3
32208.4	6837.04	5026.26	22457.8
35103.9	7584.61	9307.3	6045.24
36936.6	6748.03	10954.9	40913.8
36349.2	4898.99	12314	19238.8
42592	7210.62	11525.9	12165.4
26976	7860.29	11299.7	35899.3
42946.8	6369.39	12344.9	33849.9
39155.7	7237.17	11014.1	46483.1
40667.6	6338.92	11719.2	10091.3
40847.4	7896.85	11617.2	5348.23
37078.4	6789.34	10079.2	40008.6
42360.4	7962.1	14422.5	45712.2
38862.9	9082.88	12607.2	26831.6
40614.9	7964.82	5152.82	35983.8
37646.2	4909.67	11433.4	12074.9
32197.9	5112.85	13792.6	40741.7
40725.2	6811.55	15267	14025.4
39198.3	6147.9	9658.76	38394.1
34490.2	7123.31	6341.92	11829.4
42785.9	7308.62	11851.9	40219
39661.2	7763.81	8087.59	9267.86
39209.2	7472.91	12202.5	13062.7
40262	7606.47	10018.5	37509.7
38796.9	7375.37	10994.8	32264.9
17265.4	7409.56	9874.97	43733.4
36252.9	5937.11	12261.7	41956.6
37825.5	6729.89	12305.5	36845.6
38619.3	5908.88	12033	11336.2
34723.5	6803.73	12090	44571.6
40086.5	5537.76	11435.9	6842.44
44629.2	4177.27	11247.1	9760.11
35015	7440.17	13780.2	6993.57
30334.2	4471.32	11327.8	10294.7
45542.6	7471.62	11411.7	5335.09
36085.3	3746.29	11143.3	33577.3
40401.7	7074.48	11264.1	39523.7
40652.9	5046.2	11444.2	26681.4
38370.9	6153.66	14669	11025.4
39049.7	9625.82	11573	38222.4
42296.8	4880.57	11397.3	46787.9
41524.3	8370.44	15283.3	32791.5
38344	5259.7	12594.5	28045.7
40870.7	4047.05	11442.1	51150.2
37077	3914.08	11036.1	32299.5
39590.7	6222.7	11547.4	11718.7
38202.1	7887.24	11060.3	12628.4
45629.1	6820.96	14357.7	48694.2
37747.4	8946.95	15212.1	38860.6
39556.5	7406.76	11827.5	34801.6
19253.4	7635.77	13711.7	39955.4
38469.6	7684.08	11752.3	38571
38166	9104.19	13299.2	38962.5
38849.5	9460.9	11124.5	23498.8
42730.4	7036.02	11928.2	13002.6
44438.4	7633.34	12140.9	30733.1
34469.3	7047.73	13931.3	41731.4
44067.1	3876.47	11349.7	39585.2
43635	8786.24	13729.8	35553.7
44367.1	7999.47	11872.4	10577.8
42046.9	7671.49	12716.8	11925.4
40859.7	8888.94	10548.4	39053.6
43640.4	5630.35	11453.2	45209.3
44140.9	7060.56	15164	33740.8
38979.1	8571.21	10359.2	12279.4
37035.8	7172.42	5976.63	11353.1
34521.7	5251.94	10543.4	28558.8
46186.6	4822.56	11046.1	10030.1
44169.7	6324.6	12903.7	36915.1
37794.7	8259.59	10036.4	19080.3
36574.2	8747.99	11843.5	6738.42
35653.8	6366.65	12208.1	42861.7
34679.2	9863.08	10741.7	10061.1
39844.9	7144.44	10440	6691.52
46559.2	7732.19	14687	24096.5
36687.1	7348.78	12156.5	37705.5
36967.7	8591.3	8663.27	8998.15
39442.6	6728.06	10316.7	32315.4
38273.1	8342.23	11771.5	33725.8
37861.7	9914.59	16111	31491.1
42599.1	7241.67	14334.3	32311.3
35792.2	5681.94	14869.3	6787.9
42677.1	6511.58	11372.2	31718.3
18066.5	8809.06	12877.8	25001.5
44012.6	9245.83	13059.4	29487
12346.8	6948.05	12649.5	31392.1
42171.9	7502.77	11546.4	7660.35
41976.1	8563.83	14746.1	8111.49
43324.6	9275.63	10392.7	33158.3
18526.5	8876.41	13647.2	9148.98
40513.2	7639.04	12869.7	19381.9
34381.7	8438.22	11643.6	10436
43003.6	9296.64	12042.1	8740.88
44386.1	7821.77	13321.8	38889.9
38891.2	8304.34	11844.5	7328.18
40776.8	8973.23	12315.9	31444.5
41215.6	7108.24	15844.1	20771.3
43244.5	8090.35	10166.2	27133.7
41554.8	8095.6	9451.48	10741.3
41937.7	7530.85	11337.3	31825.5
39458.2	7175.44	11527.6	34213.7
39778.4	9687.8	12995.9	28698.5
36104.1	9383.07	12535.4	31470.2
42738.5	9124.2	13415.8	25883.4
38710.6	7736.21	13396.6	9437.71
37708.1	5981.44	13879	40194.8
43962.5	9851.14	14331.4	37263.5
31367.9	7297.99	11647	8997.98
35741	7883.34	12887.6	39567.9
40814	8470.65	13579.3	39905.8
41306.7	9018.91	14032.9	10852.3
36550.9	10490	11850.6	37497.7
36556.4	10468.8	13172.8	32525.8
38529.9	4464.87	12049.7	30470.6
41340.2	7732.38	11755.5	8514.37
42492.5	8482.74	11870.5	31419.4
38787.5	6953.73	12015.7	35623.9
46078.8	9068.29	12066.4	15764.2
47188.4	7801.43	13678.6	35995.6
41648.7	9759.59	13484.5	5032
41054.6	9343.01	13806.4	33827.6
39842.6	9595.34	14602.4	10268.4
39831.6	9082.63	11736	36015.8
43047.9	8508.01	12549.2	12588.5
39989.9	9168.97	12575.9	37249.6
41765	7961.72	11793.1	33473.6
33038.5	9681.63	14398.9	24946.2
39515.8	6938.58	12706.2	36808.2
39554.9	7330.79	11876.9	35857.1
45229.1	9316.75	14082.1	40744.1
47018.1	11161.1	5758.98	36422.3
43989.9	6444.84	10877.5	6789.67
39990.2	6828.35	11981.7	6174
39179.1	8901.42	12647.9	33205.6
38088.3	6937.43	11366.8	41167.2
44621.7	10551.8	12675.5	35329
37076.9	8171.61	13551	22311.4
42074.4	8085.21	11006	8498.42
38934.3	10446.4	13832	41092.3
41573.2	9614.58	12076.7	35096.4
40165.7	8285.41	10464.4	31806.1
34378.8	8368.18	12490.7	42311.5
35216.3	7935.68	11644.7	38953.2
36702.4	5049.55	9808.03	40718.9
44194.8	7437.89	12880.3	36689.6
39747.9	6544.98	10018.6	23561.7
42929.6	6994.43	12135.8	38092.9
42851.9	9394.46	14229.8	39954.7
41792.4	6114.36	16455.3	36087.1
44670.5	9956.36	12007.3	36641
40133.3	7925.15	13045	9183.27
37163.6	9943.42	12552.5	36277.9
35691.4	8994.1	9004.28	13612.1
39232.7	9889.65	15972.7	24317.2
39453	8706.5	12897.6	24691.7
41764.4	8213.52	11083	37475.1
39823.1	9758.03	15199.8	35515.6
46614.7	6233.52	12392.7	27873
40961.9	5533.83	13106.2	38721.4
41904.4	8746.39	6083.35	39368
39484.9	10025.7	12195.5	39594
43808.7	7979.23	13074.9	9023.87
40022	8005.27	14653.5	23844.1
36681.1	11273	14558.8	27038.5
29216.7	5713.91	9108.18	37314.2
36593.4	9429.87	11878.8	34109.4
41985.7	8652.88	13636.7	7234.31
36763.2	9800	13139.7	32584.5
45394.2	8885.73	10111.7	35522
38004.1	6230.43	10477.2	37140
38984.8	8184.76	12677.3	38893.8
45906.6	8072.18	12867.5	12670.9
40308.8	11031.8	13734.1	35843
38196	7535.88	13607.2	10765.3
39987.5	10903.1	14079.4	40312.1
16291	9906.35	13407.8	9333.08
42786.8	7667.61	10941.1	37129.2
38685	8512.89	12042.6	40553.5
41802.6	7808.72	11868.2	37456.5
40958.4	8538.64	14266.7	13376
41639.5	6785.67	11238.6	34182.7
41048.7	8679.22	6208.49	10526.9
25560.5	10151.2	13264.9	39472.7
40842.8	13330.2	12581.5	38185
39015.7	8393.82	13086	33093.5
43857.7	9531.84	14625.5	10479.1
40414.4	9712.12	6322.32	37412
40486.8	9338.41	13671.9	9549.4
15677.4	7867.35	13971.6	36156.9
35557.2	9231.51	13943.2	35786.7
37785.3	8899.96	14271	38015.9
41135.1	9869.86	9434.96	17768.4
39826.4	6891.27	14719.7	35056.3
43733.3	9208.64	13674.6	37751.7
40029.1	5934.58	12633	17805.2
42303.4	7613.3	13876.1	38763.6
35457	10525.7	12423.7	38088.7
38379.5	6332.35	7703.86	12226.3
39890.4	9909.23	14130	11297
36707	7919.43	12874.3	40163.1
35239.5	7589.16	6552.6	42933.3
38819.5	9095.18	11527.3	38709.5
36075.4	7711.71	12911.1	39172.7
39208.7	7034.6	13931.4	18891.3
40229.5	9756.5	12203.7	40307.4
39478.2	7155.81	12084.5	14257.7
40768.6	9500.57	12035	36858.3
42056.8	8525.78	14278.6	40612.6
41185.1	4982	15317.5	39475.1
42775.9	7716.03	12033.8	46000.9
37006.8	11422.9	10823.9	36285.1
36709.7	10037.3	14410.3	45438.4
13670.1	10425.4	8848.32	11240.4
37786.3	10653.2	14084.3	38440.3
28312.5	7763.41	13321.3	40554.8
38248.3	8948.79	6006.36	34191.4
34700.9	10668.7	16878	34930.5
37199.9	5618.03	13408.6	37181.6
37332.5	6783.06	15391.6	41660.8
31908.2	8704.78	14659.5	39126.5
36762.3	6558.03	13392.5	38172.8
45827.7	8366.36	15495.9	19476.7
14163.6	7915.73	11356.6	31502
35181	9323.05	14372.1	11909.4
38924.9	7164.58	5624.51	43249.4
36594.1	8221.27	13144.1	22543.1
37390.5	10648.6	11037.5	37268.9
40614.7	9279.91	13827.5	39327.9
38549.8	9302.06	12725.5	41817.6
38370.6	8158.03	11783.9	10810.3
40764.2	7810.12	13125.4	34829.7
35945.4	8675.71	13816.7	33880
41687.9	10390.3	11641.7	13419.4
37181.1	10561.6	11930.2	37349
39818.5	8428.98	13700.7	43603.2
37254.5	7524.92	10193.2	38549
33688.3	8143.4	11423.2	41096.1
36514.4	6750.63	13653.7	41828.4
38194.6	6674.49	15828.5	35207.9
44422.9	8773.29	12800.4	39241.1
40298.1	7882.43	11896.7	45511.8
39220	7094.37	14449.7	33568
36012.5	6844.76	11520.6	39537.5
41399.4	9785.74	12897.4	37821.3
28447.6	7472.64	10306.9	41212.3
37536.9	9655.7	12788.8	39969.8
31147.6	6033.28	10869.5	40995.9
34671.7	10283.4	11504	37956.6
39351.7	11384.8	10111.7	33624.5
37516.9	7570.42	15588.6	33678.1
13118.6	12143.2	9380.76	12719.1
37188.4	10644.1	11840	44093.1
39216.3	8106.28	16528.2	41082.3
36553.6	8767.35	11444	8656.59
29091.2	10053.8	12988.2	30834.5
39310.6	10369.2	10240.7	7935.65
36584.6	9806.97	14107.9	26488.7
36519.7	8584.2	10358.1	41526.2
39881.1	1559.81	12265	11829.4
18275.6	6967.14	14448.6	38092.3
40174.6	10427.4	14420	41868.9
40861	9131.88	14288.9	35622.4
40107.5	8022.16	11304.2	11688.8
35580.7	7958.35	12751.7	33655.8
39590.3	8338.38	14171.1	38012.4
39178.9	8219.58	11727.8	43629.9
36720.3	11244.3	12608.3	31817.4
40005.1	8544.18	12329.9	38741.3
35932.3	11347.6	3370.22	39527.5
33085.5	8746.16	11489.6	37476.4
35415.4	9482.55	11813.8	38418.7
30157.7	8953.36	12112.6	39484.5
37985.2	10399	12747.6	39916.1
36724.7	8066.92	13772	11875.6
32005.4	8960.5	14864.1	48784.6
34638.2	8868.21	11447.5	5772.07
33638.5	9189.84	9683.19	42058.9
36289.6	10633.8	10419.7	8553.44
36632.7	9941.9	11902.5	12782.2
33860.4	9822.54	8069.49	38381.7
35735.7	9182.46	8915.92	41406.9
15438.6	9684.9	17132.5	26211.1
37367	8081.91	13105.7	11532.2
31336.6	7452.32	10156.8	41104
34863.8	8528.31	2962.85	9320.26
32415.9	9946.78	16057	36496.5
31900.1	9107.89	7884.14	45371.9
33560	9230.77	12148.1	41815.4
27609.3	11396.1	12579.5	13769.9
43324.8	8888.97	8987.58	39721.6
31269.3	6777.46	10434.1	39673.2
37454.9	8325.68	11164	37780.4
35587.1	8779.27	8816.19	34214.1
39078.5	9229.66	8592.13	36934
32759.4	8463.7	10587.3	39089.6
14422	7850.32	6564.58	39798.9
21552.9	10265.4	8627.69	47334.5
33527.5	8971.55	9501.41	13311.3
13077.5	11415.9	9296.03	47888.3
37995.2	11006.4	6736.01	42941.3
40604.2	7226.18	8189.83	13343
34546.1	9752.63	10392.6	43534.9
34458.3	8429.42	10021	35544
24883.9	11555.6	9946.98	43280
43415.7	9271.76	7755.4	11846.8
34667.1	6284.23	7546.03	41678.8
39667	7520.74	13133.7	49374
30033.2	8963.01	8416.89	34479.2
37676.9	10207.3	9367.6	46074.8
39123.2	11244.4	7206.56	39077.4
39300.2	10389.1	8587.9	40560.6
39890	8833.11	7186.17	12775.7
36452.5	8788.2	11022	32014.6
37478.5	7906.39	8523.68	39583.5
29982.6	8391.49	7879.42	7453.62
43057.1	9507.59	7659.12	39508.8
46326.6	9565.63	11306.8	14397.6
39336	6451.79	7763.11	40210.2
43535.1	10924.5	12152.3	41597.5
43694.3	8683.09	8624.46	12402.7
39100.6	10670.8	9811.17	22574.4
41672.3	10551.8	1646.29	40100.6
39881.8	8357.23	9185.7	44842.8
40516.9	8343.21	9788.74	35644.2
45326.2	7809.22	11629.4	39493
41476.7	9368.28	9741.44	41754.6
42712.9	8765.92	10900	33311.6
34936.6	8727.34	8282.68	39151.3
37369.2	6681.53	7539.59	35775.6
41067.3	6552.45	9172.84	11712.3
9844	8254.27	8994.51	43452.5
40814.3	6365.79	13990.3	37146.5
35872	9959.48	8136.97	44187.1
43504.6	10970.9	9602.44	43971.7
39521.7	10996.8	7679.28	38197.3
35995.9	8757.56	8790.09	40886.3
40744	8710.51	9061.87	37947.2
44252.7	10226.1	12408.9	37051
40215	11189.5	9091.15	12700.5
36285.5	6120.67	9770.99	39802.9
45563.2	7466.57	10085.4	36938.4
44383.5	7679.66	12893.1	36039.6
34626	9627.49	10675.4	37816.3
46523.6	10145.1	11716.4	37195.1
46139.2	8178.26	11150.2	12671.7
42608.3	9239.76	12130	39356.2
44298.1	10157.2	11618.7	48152.1
36650.1	9889.94	8105.78	22341.1
41645.5	7183.02	8897.64	10543.5
45076.7	9668.72	12078.2	30040.4
44489.5	6957.14	9225.38	37885.3
33678.2	11300.7	9731.99	39819.4
43459.6	11958.7	8231.94	12803
37609.2	8709.08	12480.5	40266.5
43736.1	11076	9550.75	8657.53
47058.1	10763.4	11255.2	34639
47229.6	9024.17	12370.2	28104.3
46126.7	9646.6	8313.08	42127.1
41433.9	8214.11	10770.1	12306.8
48396.3	6074.2	9018.09	33740.2
34843.1	10675.5	15921.4	42077.3
40602.3	10701.1	9541.63	21820
46970.2	8069.64	12758.5	41847.9
39379.6	9529.64	12708.7	46900.8
38810.6	10075.3	10614	39839.4
46227.3	8767.24	9322.11	44883.6
35197.6	8692.15	9374.78	40110.4
43979	9456.22	9219.07	42020.8
43858	11998.7	16717.1	38392.5
39839.7	4080.42	9310.96	42902.7
44790.6	8988.76	9411.43	16947.1
43959.2	10978.9	8279.86	36576.7
42373.4	9295.09	14037.2	39252.9
13123.8	10300.8	13615.4	40921.9
43276.2	9772.63	9226.48	42906.6
34079.9	9867.1	7545.15	42409.8
37044.8	11854.7	9548.27	38773.8
36142.2	10668.7	8469.83	44994
33667.3	8773.47	12492.1	34827.8
40598.9	9257.13	7847.69	47385.7
42942.3	10967.1	12666.5	12985.2
37398.6	8667.72	11712.5	37206.6
44682.1	10135.4	10097.6	46924.8
43264.4	9420.76	12782.7	43275.7
41218.9	9791.88	9910.06	20768
43909	8789.65	10598.5	49613.2
44015.7	7865.34	10625.4	37767.9
36905	7734.9	8824.12	35304.1
45960.9	8535.66	9961.52	38781.4
42521.4	9565.58	11282.2	40030.8
42008.5	9197.24	8442.84	42105.6
42434.8	9426.16	10631.5	17062
40254	8023.73	10507.3	40961.6
39970.9	11151.8	9707.97	44655.8
35568.2	11341.2	13196.4	43547.9
46890.4	10113.3	9779.43	42964.5
46965	10437.1	8950.39	37449.2
45435.8	10286.6	9372.03	34131.3
44663.8	9710.54	9013.46	26384.7
49032.5	10608.2	8060.15	12502.5
40619.9	11187.5	11445.9	12273.2
51134	10009.4	8627.16	30007.5
34362.8	6303.12	13304	41417.6
46953.3	8177.5	9852.48	38159.8
38037.7	9159.16	10759.8	36072.2
46175.7	8199.61	11755.9	44291.4
43760.2	6924.33	9752.45	10132.1
43794.5	8765.02	10166.7	12881.4
37028	11935.8	13582.8	36982.6
44595	7176.26	8182.31	15523.8
42921.8	9086.16	10706.5	10673.6
46745.3	9314.74	7860.26	26729.2
48642.6	10967.1	9415.04	15211.6
45106.8	7754.72	9208.89	36535.7
10897.1	10642.5	12292.9	10797.4
16275.5	10056.9	9187.43	36216.1
44059.1	9984.97	11514.2	19662
46866.5	9179.84	7990.4	41784.4
46005.8	8627.65	9215.43	13751.2
44483.1	8926.76	10352.4	39816.4
42120.3	8514.98	9652.08	16289.5
49959.6	8155.71	9165.18	37560.6
46234.7	9412.4	12246.5	11151.7
46978.5	9591.75	10391.1	44246.9
47995.2	9900.99	12990.3	31362.3
45502.1	10779.4	9721.64	36919.3
43359.6	9897.7	9119.76	40528.2
47401.9	9816.83	8768.74	43454.3
42721.8	9236.18	10687	37760.2
46197.3	6589.66	9582.46	14199.6
43071.7	6447.44	9387.69	19303.1
41884.8	10588.8	12192.3	14398.6
46480.9	8142.45	8301.14	26854.3
47273.4	8968.35	9064	43234.1
46970.4	10097.3	12692.1	46905.3
45476.3	9676.21	9693.03	43850.9
23488.8	5304.65	13176.9	36866.5
41509.8	6999.78	13805.6	13445.2
44432.9	8025.43	10596.7	40495.6
20849.5	16829.6	8833.69	22827
43763.2	12560.8	10862.1	23576.7
45716.2	6259.24	8906.32	40720.9
14384	10475	12090	9460.14
42998	6776.34	11146	39572.4
44771.5	8367.13	12703.2	13767.5
42300	8497.65	10087.3	45015
19289.8	9404.46	10074.1	35049.1
41863.5	9563.48	10282	42436
45413.9	8159.7	8395.71	13904
42287.8	10084.3	9298.64	46943.3
40601	8784.1	9432.83	38984.2
47569.6	8468.35	13778.3	14250.3
39542.2	11593.1	11721.1	41091.1
34323.9	13098.4	10056.7	37193.8
48736.9	8432.91	9215.47	41687.1
50369.8	8511.36	12335.4	51100.8
42107.6	7236.19	8573.84	23298.2
42126.6	10173.7	11685.9	37794.5
40725.4	8025.85	9857.59	44042.1
44270.2	9864.28	11391.1	38782.3
49801.2	8078.42	9865.14	40215.6
38148.5	9476.32	11824.4	46348.8
46264.6	11027.3	9759.58	44156.4
44769.8	9491.28	9720.88	12459.2
41655.7	11563.6	11739.5	47386.8
48379.5	11707.5	9396.83	28994.9
46879.5	10336.4	17841.6	10917.4
42826.6	12216.9	14834.9	12988
48185	9673.7	10034.2	38463.9
39713.1	13077.1	13731.3	39438.1
40320.1	11250.6	10843.9	45829.5
36393.5	8175.43	11170.8	20426.8
44273.8	9750.73	9903.59	12228.5
48225.5	7855.3	11427.8	6198.33
39362.1	9508.16	9637.01	11292.2
45509.2	11105.1	12479.5	45804.3
34083.3	5271.74	9071.04	45844.4
42541.9	8979.5	11834.4	48953.4
46001.6	8220.45	8803.31	34754.1
44241	11187	10155.7	44208.4
40438.7	11323	8539.08	41228.2
46497.8	8379.36	13221.1	44470.9
41897.5	8602.41	12999.4	45338.2
43851.6	9517.23	12820.9	38574.7
46924.7	11443.3	12070	8366.17
44274.6	9481.46	13326	42062
45674.6	10046.2	11980.4	38036.4
49850.3	8928.5	13389.9	30503
48873.4	5720.62	11044.5	23523.4
39397.6	9721.46	9668.09	41840.8
42845.4	10750.1	8363.28	13173.4
49599.4	9933.14	16099.4	12137.1
41817.4	8012.37	10165.9	31796.6
43389.1	9000.99	8934.36	45766.9
42183.5	9812.48	14451	44788.7
48479.8	7280.32	13224.1	22781.3
46714.6	9383.44	9678.17	42808.3
47468.9	11127.2	11231.9	39886.8
46492.3	10021.2	13090.1	13883.4
45383.8	8421.19	10815.2	12734.6
42841.9	10029.9	8858.81	45643.1
42389.1	10314.5	5719.84	46815.1
43544.5	11209.8	10062.2	44973.7
43807.3	11272	12006.2	45805.8
47660.2	10412	9439.79	13436.2
40664.3	9109.29	10513.6	42766.1
43732.9	9759.18	10921.5	9339.71
45147.3	9205.67	11598.6	44593.8
45288.7	8856.1	11576.3	39002.6
45394.3	9218	10654.1	41525.4
41077.3	8685.36	10805.2	49084.9
22618	10320.2	12922.3	13373.1
47824.4	9062.04	9968.8	14198.5
41427.5	9179.02	10768.2	40782.5
44439.4	9264.92	9438.28	11747
45015.6	10335.1	13058.2	41699.5
43321	7608.65	9615.34	39183.1
48376	9290.07	13798.3	49769.5
44476.2	11464.8	11436.9	46767.6
48818.4	6850.88	13426.6	10616.7
46242.6	6723.35	14933.6	42840.2
43676.2	10102.5	10973.6	38286.5
43805	9798.29	10567.3	41387.1
41407.9	10868.3	13080.7	36951
43079	7394.95	10268.9	9761.88
44195.3	9607.08	10101.2	41236
33889.6	11164.7	13201.7	9447.97
48279.3	10441.4	11979.6	38710.6
45262.4	8911.03	10806.9	36942.4
44342.9	7130.09	10846.4	13243.9
47991.7	10018	16755.3	38687.2
45548.6	8013.08	13436	47595
46465.4	9621.49	10221.2	35816.7
42180.7	8286.37	11856.4	18546.7
44255.7	5554.87	10065.3	36026.1
41367.8	7583.31	9920.45	45630.3
42671.5	9700.96	12638	41132.1
40347.5	6304.13	13381.5	42684.4
16589	9681.28	9159.02	42539.1
9534.33	6314.8	12764.4	11264.2
39556.7	10632.1	10841.9	35685.8
44620.1	8971.47	9551.12	15316.1
40811	8224.69	9141.4	9736.79
48894.5	8263.64	9383.42	7515.44
46235.9	8138.61	10178.9	13473.4
39132.3	7838.46	10078	40352.1
44089.2	8722.15	13085.8	42769.7
48627.1	10093.5	12842	38670.1
40367.7	9600.12	12797.8	19718.1
36452.3	9624.55	11894.2	38630.8
42765.9	10831.8	14297.1	10978.2
38062.9	9130.03	13557.9	43120.2
45219.8	10875.9	11584.5	15868.7
48850.1	9602.73	11479.9	12742.3
39380.1	6915.08	7571.08	11515.2
45735.8	8375.44	13393.8	36830.2
45929.3	11062.5	11732.2	42131.6
45567.1	9617.4	9973.44	45850.7
42886.8	10659	11305.7	37808.3
42548.1	7644.4	12964.3	7858.48
45496.6	8861.86	13365.8	16138.3
48558.6	9150.4	13425.3	46643.1
41200.7	10207.9	9681.61	35700.8
41508.5	11832.5	10096.9	42415.8
39736.4	11468.1	14640.3	41459.7
37368	7807.54	11298.7	42319.2
46216.2	6538.85	10710.2	38129.8
36527.2	956.745	9636.02	43153.3
37623.2	8746.49	9128.94	42161.4
44023.2	9280.06	11391.1	32150.3
29581.8	8568.43	9558.89	23550.2
41407.1	9997.49	14254.3	45904.3
45363.6	11677.1	10731.5	39658.5
48492.2	8742.32	10948.2	44106.4
48165	10053.9	9403.09	47733.9
41327.9	8357.79	11963.5	49175.8
36888.7	9508.18	14784.6	30878.3
45293.4	7547.61	12463.1	42930.9
43905.1	8919.35	10670.4	46761.4
43492.1	9811.34	14074.3	38334.2
46561.4	6752.01	14058.9	41739.2
42987.5	7518.04	9464.46	40711.3
32593.8	10009.9	11411.8	38925.9
43905.3	9146.78	9577.96	38803.5
43002.2	9842.93	9827.82	18621.1
22114.2	11083.9	10943	10686.6
38466.2	10617.7	10611.1	19747.3
43961.4	8047.03	10242.5	15557.2
41482.4	1152.5	5964.31	18365.6
38559.2	9759.9	9549.57	13776.3
43153.3	10849.4	11148.1	9167.58
44442.3	11441.2	14069.5	43183.3
43559.6	9705.57	12627	44626.2
43339.9	8447.4	10058.8	9838.22
42206.7	9456.06	9820.45	36471.9
45405.4	10124.2	11294.3	42486.8
45791.2	9493.73	13236	46711.1
44339.3	9666.67	9972.22	41178
48407	10198.2	11980.4	49606
42458.1	9891	11409.1	35548.3
46544.7	11270.5	10236.6	41186.7
45148.6	8604.07	13887.5	20991.8
17767.1	11907.8	8606.37	43454.5
40870.7	10138.8	11091.6	36590.6
33596.9	852.032	9304.26	32948.5
40938.2	10740.8	10261.6	44493.8
42305.8	13561.6	10883.3	11300.1
39359.9	11095.9	10674.2	14156.6
39483.4	12693.4	14202.4	38573.3
46537.4	10129.3	12602.4	38830.1
37041.9	10707.1	9999.14	36175.5
40502.3	10074.7	15671.6	36312.9
43108	9651.9	12939	13319.1
39998.5	9405.24	10629.5	31655.9
38312.3	10599.6	11082.7	38393.6
43266.8	7893.12	11198.7	38698.6
38422.4	6915.35	12216.7	43899.3
45038.2	10589.9	10670.5	11509
35407.1	9454.24	10588.9	48941.1
46461	10304.2	11341.8	12691
42160	9918.91	9290.16	28303.1
36019	9616.16	10865.3	38861.2
42740.9	8598.32	13912.8	45654.5
41884.7	8158.13	11563.1	44244.1
44233.6	8205.88	11301.8	41341.4
44846.3	11006.7	12230.7	44272.9
42856.9	9487.02	13648.6	9031.36
31479.7	10390.8	10782	37735.8
39205.9	7538.26	10921.4	51743.3
29152.5	9217.54	11179.6	14065.2
43983.3	10891.4	13585.3	42460.7
36374.6	9928.56	11990.2	50619.4
41240.5	8710.43	11901.1	35663.5
43887	9813.84	11758.7	44466.7
40629.2	8821.49	10454.6	38721
42220.2	6553.85	11994.1	41835.5
40635.1	6331.46	13828.5	9913.33
50410.1	10310.6	10107.1	39666
42061	8786.81	10157.7	41379.4
40129.7	7885.75	10853.8	13100.3
37865.1	11477	10347.8	44405.4
47180.7	9309.48	10856.9	20366.7
44530.8	8700.79	10837.4	45054.2
40779.1	9750.19	10710.8	12160.3
38991.7	7449.34	13477.2	44936.5
43174.1	9808.72	12575.1	37200.9
38072.1	8771.89	9406.59	12693.3
34859.7	10499.4	10047.3	13681.8
40565.8	11457.8	11761.3	13877.4
39854.3	9111.69	9053.2	47302.2
40721	10336.7	12754.1	41952.6
45165.9	9255.91	11933.3	40495.9
37572.1	10999.7	9642.83	6787.71
31730.4	7141.33	10037.4	42702.2
38211.7	8361.05	12482.2	44554.3
37663.8	9434.15	11164.6	38124.4
40070.2	8487.36	14272	20631.7
40750.1	10749.3	11897.2	24022.8
33268.5	9427.11	7098.47	43047.4
40202.9	9579.63	10114.5	48279.9
35426.2	9605.86	13026.4	41513.4
40711.6	8978.5	7401.93	13339.3
30936	8801.73	12658.3	12381.9
41844.8	8633.96	11260.7	48686.7
43089	9979.74	13173.3	35708.4
29884.5	8486.64	12956.9	36934.8
42391.8	10305.7	11360.5	40251
34823	10668.5	10668.6	44105.6
37813.1	12152.9	12729.1	40248.1
28121.7	9617.64	12249.7	39791.9
40861.9	8293.14	13442.2	40814.9
31895.6	8041.7	9154.21	42160.3
38644.1	11437.9	9783.92	39253.3
42961.4	9406.27	11045	42676.5
32760.3	8226.55	11531.7	39945.9
33008.7	5512.21	14403	43831
34197.4	9561.82	10845.6	23599.1
41197.2	722.084	11913.9	14208.5
43127.8	9343.76	12610	44374.8
43511.4	11008.3	11605.7	43731.2
33695.2	10295.9	12531.9	27338.7
39772.5	10795	11899.6	39776.5
37169.2	10704.4	13240.5	38913.3
21780.2	9787.4	10149.4	47580.3
37464.8	10105.3	12735.8	42232.4
34762.4	11120.8	10495	46170.8
35490	8846.22	12635	39628.8
34565.4	7096.72	10471.3	41632.5
35090.4	7916.75	13359.6	41111.4
33663.1	10547.4	10699.8	12689.9
36979.7	1522.26	14571.7	44284.6
43220.9	9296.72	8192.55	27691.6
33139.9	8064.4	10894	15131.5
36933.5	10002.1	10415.7	47010.4
42109.1	10220.5	10308.5	25107.8
33262.5	7527	11265	53605.7
34903.6	8144.68	10745	43594.5
37408.4	8554.45	11106.9	40183
37854.8	11706.9	9811.12	44281.4
35261.1	7659.76	9136.83	46495.8
34640.9	10787.7	10190.5	13874.1
40416.1	7844.12	12477.9	46336.8
45712.6	11666.8	10684.1	9220.36
42195.9	9385.77	15119.8	46277
44586.2	10700.1	13592.7	46675.4
27659.8	11106.5	10431.9	40642.7
44423.3	7969.5	8262.35	44600.2
37383.5	8028.17	10647.9	42410.5
26299.2	9238.81	10292.9	38194.9
12784.8	8864.81	10423.5	39721.7
36791.9	7898.67	10257.6	41347.8
40008.3	8359.67	10755.2	45830.1
28641.2	10362.9	10590.4	42229.5
24112.3	11201.9	10767.1	38706.3
43081.3	8633.14	12083.7	41109.9
41154.7	10258.4	11288.4	13264.1
37383.7	9411.43	10346	40756.2
43889.7	10091.5	12116.3	12812.5
43662.3	9768.85	11600.6	35633.6
40535	10063.8	14968.9	36027.2
32610.8	10949.6	11138	41111.1
44886.7	9215.29	10764.7	43635.7
40313	10547.5	11746.4	12266.5
39207.7	9165.88	9886.25	14690.2
41157.6	7913.07	11116	45844.2
35802.8	8927.01	9039.34	45842
39424.3	7709.57	13143.4	40219.5
43635.2	9092.62	11359.5	42421.9
42180.5	9575.38	11788	40286.8
41405.2	8327.08	12387.1	10357.2
44586.3	8061.52	10003.1	9201.39
41963.5	8913.87	10855.2	30992.4
38149.9	10502.1	13810.7	39163.2
41068.5	8243.7	9546.61	11510.1
42734	9926.12	11189.8	11535.6
35051.2	10923.6	11526.6	14046.9
40369.7	9430.42	12782	41879.6
39762.6	6774.8	12077.3	40044.4
29413.5	10574.1	12091.2	37646.1
43434.1	10244.6	11511.6	14220.4
38671.5	9053.21	11170.2	45260.8
42101.5	9644.59	11736	39172
43583	10439.3	9226.42	37719.6
40971.3	7928.56	6863.89	13610.3
40720.8	10573.2	10892.3	43776.6
38285.9	7461.21	11557.3	40877.3
43110.7	9449.21	11759.3	41144.5
49494	9833.87	12079.1	45995.9
12619.7	8664.81	10088.4	39238.3
46504.6	8396.27	10516.9	39820.8
45559.8	9240.56	10279.9	11292.1
39295.7	7664.85	10271.5	40453.9
42963.2	13573	10544.4	42209.8
44646.5	8328.12	10249.7	20741.7
42418.9	10177.3	11682.4	39689.6
39686.6	11622.1	11783.5	41557.6
42812.7	11059.9	9621.1	44834.9
46668.5	11256.2	9644.21	39455.7
45159.3	8411.69	10936.4	38177.4
47925.5	8114.59	13861.1	38777.2
42979.9	9121.67	13330.4	43918
18992.7	8088.48	11273	45661.2
39922	10998.2	11398.1	12653.1
33169.5	11246.5	12069.1	39688.9
38887.7	9876.09	12222.4	8748.97
44312.2	8211.92	10647	13208.1
46711.6	7338.73	11956.4	29820.1
37417.3	7748.41	10258.2	37870.7
44057.2	11232.1	11817.6	39544.9
49172.7	10855.9	11658.8	8252.74
35966.2	11915	11095.2	41660.4
49203.1	10629.4	10341.9	39820.1
51611.3	10526.7	12033	10840.7
41495.6	12508.5	11860.1	30756.5
46637.1	8365.74	10911.9	43150.4
23967.8	8879.41	12181.1	35955.6
46523	8280.06	11051.7	26377.7
47071.2	10955.7	11107.2	38455.5
44303.2	8647	13169.8	37020.7
42927.1	11177	11517.4	29339.6
46525.9	7862.6	12430	42019.2
48433.5	7541.07	9174.76	44705.2
42843.6	9931.9	10982.7	10112.8
45554.3	10037.1	9967.22	38708.6
45242.1	7568.87	12319.7	39975.5
43663.7	8704.82	10361.6	48801.9
36903.6	8242.49	14252.3	36069
45332.6	10571.5	8380.75	10177.7
45949.4	8945.45	12276.3	11242.5
42439.8	6579.78	11101.9	38704.6
45171.7	6859.76	13979	40680.9
48552.2	8887.06	10223.6	41351.5
48290.8	9361.61	12524.9	36564.1
47806.4	7235.33	10409.3	11453.7
48240.5	7211.58	13381.5	42749.9
20631.8	9213.24	10335.5	26746.5
44499.8	8639.22	9507.56	42904.7
47524	8254.47	10715.3	40930.6
44403.1	6244.81	10721.1	39648.3
39313.6	9599.5	12758.9	11802
42204.7	8190.66	12124.8	34785
45770.1	9591.84	6168.9	13752.5
43307.1	8047.75	13456.1	38060.9
44513.9	8365.95	9729.7	40535.5
42770.9	8496.28	11003.8	44545.3
43537.4	9702.14	11292.3	36347.6
44497.7	10148.4	11792.4	11395.7
32538.8	9473.2	11050.7	39880.2
44065	9429.91	11204.7	41141.3
47945.8	7778.07	11777.2	39103.1
43126.1	8840.33	11100.5	42653.2
47102.6	9741.59	10551.4	11694.2
42506.7	6891.92	7079.45	38155.5
44304.1	9569.81	9356.44	36643.9
45311.3	9059.56	11434.5	38534.8
48766.1	7256.34	12779.5	37791.7
47239.6	9834.17	10807.3	40227.2
45093.3	3901.74	13330.3	40536.3
40546.7	10805.2	12166.2	20302.9
40610.7	10038.6	12454	37768.5
43286.7	8225.74	10039.5	43104.2
46836.8	9780.82	9107.49	43109.1
43042.9	7930.25	12691.4	41289.1
48852.7	11470.5	10291.9	35969.6
42102.3	7101.1	15440.2	37171.9
51219.4	7627.29	10908.5	37445.8
45395.5	10045.6	12426.4	38898.7
43663.1	8840.32	14190.4	49218.7
43485.6	9652.36	7113.48	41747
43759.8	10869.3	12710.6	8743.11
27555.1	9863.11	10881	45015.2
44069.7	5591.89	12899.1	44852.2
40313.3	9149.16	10060.5	37236.2
50804	10904.7	10785.4	37915.5
42774.8	9378.61	8877.28	43916.8
46677.9	7440.5	9521.86	46428.4
46582.4	9079.58	13043.6	41265.7
47733.7	11121.8	13076.5	46517.9
43502.5	7013.02	10124.1	42067.2
48119.1	7310.33	9163.86	41761
45408.9	9354.04	11985.2	12018.3
45120.1	10005.7	12051	43873.8
46528.8	9411.96	10717.7	9841.45
42788.4	9594.46	13185.5	37426.8
49806.2	7964.12	12135.6	40658.7
40945.8	10501.3	11989.3	25706.6
44756.5	10044.7	3813.88	37894.4
46830.4	9729.15	11306.2	17569
40115.8	7820.98	11103.6	34393.9
45589.1	7461.98	9273.25	43624.8
42086.9	6452.39	8437.51	40472.6
43112.9	7152.93	9215.46	17788.7
46108.9	5761.98	8882.18	39472.1
45495.2	7409.1	7768.12	39726.8
46109.8	8125.17	10928	37080.6
39394.1	7008.96	8200.22	43206.4
18394.3	10196.5	9161.59	43284.5
48917.7	9777.69	10184.5	15257.9
42652.2	6886.51	10430.2	47593.5
42022.4	9260.62	12268.2	33417.3
44859.6	8242.64	11025.8	40451.9
46967.8	8975.52	10599.4	13969.9
43851.6	7251.8	11173.9	26961.8
45357.5	7656.59	11728.5	36496.5
12409.4	7730.26	9793.91	41955.3
46859.8	10894.2	13966	9199.11
44560.5	9181.26	10858.6	42056.1
39844.8	9323.01	9108.71	40393.8
45069.9	9052.63	10673.1	27686
40573.9	9079.3	8357.05	30367
47509.9	7423.44	11917.5	45318.7
49437.4	7514.77	12622.4	40686.2
43873.7	8014.58	13645.4	22588.5
24561.8	6538.47	11138.7	10997.9
40981.7	8444.92	10544.7	7988.82
44326.3	8264.14	9395.72	39150.7
8629	12517.9	10581.5	41140.1
47011	7437.19	9376.09	40551.9
41994.1	9985.07	9164.38	43348.9
45380.2	8762.14	12068	27907.9
43479.3	7180.45	12895.3	41492.9
42808.2	11870.4	8252.96	42481.3
40991	10501.8	10528	32667.4
46376.4	9788.75	10166.5	39342
49328.9	7224.51	12401.7	43681.6
49364.6	8989.59	11697.4	38877.2
43816.2	9153.03	12509.7	33970.1
49911.5	7947.57	9569.65	41270.1
25741.1	8985.58	8301.99	37673.2
45171.4	10025.2	10290.6	8065.53
40928.9	10239.5	10788.2	38200.7
45100.9	11084.3	10066.6	14817.7
46763.6	10608.1	11853.7	43161.1
46073	9388.77	13471.8	35080.1
46738.4	7816.71	12941.8	40216.9
51254.4	6118.45	11597.1	14746
44966.9	10160.3	11628.8	43073.6
38747.4	8525.77	12000.4	32480.9
40226.5	9012.76	10869.2	36277.6
42688.7	4578.89	10658.5	38188.4
42855.8	8014.13	11856.1	9620.99
49225	12942	11692.5	33811.2
49223.8	7670.46	9362.06	41366.2
44133.9	8550.35	9516.61	31165.7
46426.7	8965.81	10539.5	8119.6
42622.4	8760.72	11530.4	37716.8
48473.5	8422.54	9300.49	46244.6
41653.2	7044.01	11095.7	37248.5
42855.1	7772.13	14850.2	41274.4
47438.7	9254.98	8343.98	13379.6
41639.4	8014.05	11430.8	9029.09
42217	7842.89	12390	36807.3
42401.6	10264.6	13939	36480.5
44911.4	7740.93	10367.2	7533.29
47646.3	8800.69	7922.96	5907.31
46791.2	9446.66	10872.2	50004.8
50575.6	3643.29	11715.6	8958.86
47443.3	8103.38	10592.8	38540
44622.3	8887.65	12580.1	8633
54419.3	10269.5	12909.8	40223.6
42455.5	9883.51	12469	5645.75
41372.6	8459.85	11286	39607.2
46233.9	10487.7	8705.28	9931.03
45960.7	8016.09	12612.6	28506.1
48976.2	9549.43	15166	11566.2
42477.9	8082.89	11815.2	11222.8
46681.6	10286	12379.5	44597.7
43541	6699.71	16052.6	41956.5
42644	7912.33	10792.7	42315.2
45017.4	7232.81	8307.75	21604.7
41483.9	7083.95	15033.4	37152.2
44138.3	7080.9	11109.7	33691.2
43081.8	7677.66	14725.3	38105.8
37389.4	8720.15	13400.5	5961.53
33969.9	8295.21	12351.3	40810.3
47238.7	8514.16	10381.5	26754.7
20003.3	8358.64	12099.2	8333.29
47902.1	10009.5	9895.78	13222.7
47937.5	8117.68	14843.6	39540.4
48467.7	6008.1	9067.89	42780
45734.2	6278.04	9678.94	42308.1
47045.5	10271.5	13095.2	47111.1
47652.9	7675.62	10246.7	32954.7
46830	7219.47	11458.6	31353.3
41088	7392.79	11453.8	10969.2
45247.8	8765.95	11436	34616
43268.4	13975.5	11113.2	35345.7
45911.2	7649.22	14500.4	12087.4
42624.9	7015.67	10185.4	36344.9
42869.2	8000.09	16762	40395.3
40637.9	740.101	12113.3	11546.7
46215.2	6169.85	10967.5	42278.4
41919.1	10000.1	11546.3	36124.3
44430.7	6726.1	12958	12426.2
47409.4	8680.05	12669.8	37675.7
50654	8745.72	11575.9	26735
43925.7	6605.82	11265.3	44211.5
40172.6	8191.64	11053.8	37259.5
41339.4	5922.54	13294.7	35760.1
44191	8281.04	13856.9	24756.5
47666.7	5104.7	11776.4	43367.5
38146.7	9112.74	10574.9	14806.2
41872.4	8861.84	13233.3	34916.1
33800.2	8460.49	11516.2	36325.2
48685.9	7265.61	11043.6	43692.2
40659	7232.69	13264.6	42009.4
35477.7	10685	11430.2	41887.2
37651.9	6891.63	11878.4	42830.7
42566.2	7960.3	13517.8	11450.5
40330	9655.37	12544.5	39470.3
44437.7	8506.6	17120.5	39837.4
47004.4	7557.02	13392.4	19256
45768.7	8613.18	13693.7	41321.3
45088.2	8376.31	13733.9	40527.5
49059.9	9224.08	13887	35151.7
40646.6	6207.44	14141.5	11558.9
46202	7566.36	10969.8	33745.5
43666.6	8091.28	13759.1	34751.2
44170.1	9904.98	14823.5	13560.6
46924.4	7943.57	13574.1	31061.3
43745.4	5021.64	11439.7	11939.6
39822	5644.68	13578.7	32949.3
43854.2	8466.83	10369.6	29818.1
31797.6	10370.8	15604.4	8505.16
37521.6	7017.68	14530.4	25802.6
45359.4	8679.41	13382.4	11511.9
33608.8	7834.27	10615.2	35638.1
42482.9	8183.79	13869.3	47473.2
45247.2	8510.84	13275.4	11420.7
34836.9	8208.68	11311.5	24801.7
47443.3	7827.53	12147	28187.7
43847.9	8881.82	11211.1	9567.87
44940	7969.02	9401.96	40350.9
42922.6	6519.04	13425.4	24857.4
41797.4	9581.19	8893.84	6770.65
40372.3	9326.95	12675.7	33791.7
40573.1	6306.8	11170.4	32625.8
42168.1	7508.09	10012.3	36623.4
32674.3	9981.23	12642.2	7330.63
47538.8	7093.28	10262.9	41180.1
40971	4788.08	13531.8	34632.5
45520.5	9597.4	11224.5	8595.89
37900.5	7236.93	17915.5	35050.4
45556.1	9823.73	8980.22	37185.2
42443.6	7758.37	12083.5	40361.5
48539.5	8215.48	12019.6	23408.5
43563.3	7800.35	14730.3	34035.9
42886.2	6287.44	15030	6276.52
33667.7	8385.71	15222.2	5578.6
44058.8	5017.67	11853.4	34715.7
38062.3	8377.8	13596.6	33303.7
40063.5	10377.8	12472.3	26334.5
46644.3	8305.14	13810.7	34395.4
12864.7	9293.25	15738	43396.6
47178.9	4686.46	11602.4	7492.1
38591.3	8299.94	13116.9	43807.8
43484.8	6257.66	11997.8	25464.2
44553.8	9198.16	12823.5	39286.8
41887.7	9160.05	16641	40854.8
44523.4	5943.39	17941.4	6924.31
42658.9	6771.64	5104.38	33876.7
35169.4	7626.65	10491.5	38148.8
44331.7	8187.22	14373.2	44504.5
46294	8259.54	12779.4	37932.4
43456.2	9767.1	11391.1	34608.2
40359.5	7367.81	12075.5	42835.2
43598.4	7242.36	10634.3	38960.2
45925.5	8999.83	12942.4	39118.8
44043.5	7452.2	16901.2	11013.6
44569.2	8521.2	11748.3	26556.2
31443.7	8289.86	12464.2	16944.9
42333.8	8938.26	13548.8	27611.4
33672.8	10127.6	16060.7	31462.9
49350.1	8488.07	13153.8	11169.4
36494.9	8066.42	12414.2	28917.4
40903.6	8155.9	12144.2	33661.1
27030.2	7126.14	10625	34496.6
38995.1	5990.87	6282.69	31764
39679.7	8615.11	8736.11	24097.7
36195.3	7074.48	13336.8	33726.3
43502.9	8568.14	14211.5	23492
41364.1	6276.08	13215	28134.7
41172.4	8338.07	13348.2	26816.4
32594.9	8926.35	17115.3	35080.3
34210.9	7894.31	12289	20142.6
38772.8	5945.68	17175.7	30642.1
32712	7816.2	11354.6	30106.3
38947.5	7895.33	11719.4	32885
39164.7	8300.09	15767.6	37666
36179.8	8189.84	11298.6	7852.06
13415.8	8350.03	12770.1	9680.23
39149	7892.29	11757.4	19821.3
35945.3	7441.65	12598.2	31395.4
31202	7858.98	11563.6	32786.3
36332.2	6354.57	14566.9	9267.88
25889.3	7261.89	13287.9	32951.9
43732.6	6514.36	12184.5	31101.2
25260.7	6749.28	13677.2	27808.1
30035.9	4511.84	11201.3	29001.3
26137.4	8492.76	12102.1	36302.8
37696.8	6074.97	12100.8	33191.3
46033.7	5877.75	14170.7	39740
40945.9	6552.2	14788.2	29366.8
31565.3	5527.82	12639	30341.3
31850.6	9255.99	11932.3	23828.5
37085.6	3058.87	13729.2	32960.5
36733.9	9647.63	15184.8	32502.3
42689	7822.44	15460.6	34793.1
40955.5	8174.9	8790.14	11898.6
20249	4363.38	13044.6	34845
35386.3	6699.82	12023.4	36143.4
25956.8	7712.86	13143.4	8608.08
17869.6	8731.03	14001.7	34111.3
32155.6	5191.73	10870.6	8661.06
30961.5	7732.32	12899.4	34803.1
28143.2	4981.12	12469.5	10125
37454.8	7293.5	12056.2	9334.78
36884.2	5475.81	11098.6	37597.8
40910.9	7364.69	14847.8	18681.7
26822.3	5639.32	15307.6	12680.2
35655.9	10288.5	8450.76	8612.18
32700.5	7848.38	10725.6	35344.3
37756.3	7965.24	11669	36431.2
[truncated: 6,923 more rows]

## Sheet: Figure 3
Figure 3 - BONCAT labeling of sputum, mean pixel intensity per cell
Patient 1	Patient 2	Patient 3
4087.04	10754.6	4055.65
5133.56	10061.7	2790
5279.74	9296.17	2597.52
8860.52	7301.84	4460.25
4080.14	5708.31	3806.2
3137.96	6709.01	3010.23
2957.06	6945.65	2811.43
1879.28	8372.86	2365.31
2268.72	4283.53	6094.19
2033.1	9225.55	3526.78
2254	13560.9	3734.34
8390.02	6584.57	3691.1
2612.01	8158.85	4105.85
4209.29	3804.99	3237.19
3394.72	7937.09	6687.27
2416.58	7463.93	4810.97
4295.31	8525.86	3030.49
4563.66	10211	3726.82
3088.78	9430.9	3476.38
2450.02	10566.8	4570.67
2188.11	6186.49	3802.4
1722.14	5676.58	3424.54
2961.38	6587.83	3925.12
2759.25	12237.2	3080.8
2416.42	6663.88	4212.12
4258.21	5845.31	5119.87
3907.2	4341.09	4829.33
4518.9	3553.64	5099.33
2644.82	11552.1	5010.9
3811.78	6147.84	4229.56
2779.68	8191.78	4526.57
4777.96	7819.06	4780.4
4763.09	9685.47	4253.02
2617.99	7020.85	3136.82
5906.81	6197.91	4711.33
3008.08	11330.2	6325.54
5773.29	9439.52	3807.17
5097.14	7216.99	3354.78
5181.56	8059.69	3930.03
4487.84	9851.57	5198.17
2962.98	10677.1	3094.17
4400.01	14439.8	4277.14
3981.92	7759.52	4749.69
4820.71	6491.26	4488.62
5931.1	11633.6	2443.44
3700.55	9432.51	4249.79
3059.91	10137.3	5959.45
3515.12	8589.64	5597.44
2755.17	9907.92	6331.17
2885.24	4595.95	9097.82
6065.7	9589.43	5484.16
3200.5	8268.48	2872.47
4274.4	14961.3	2372.93
2257.67	10265.6	5001.09
5819.96	8766.92	3951.29
2898.96	10102.5	4036.91
3331.3	6517.73	3984.9
5941.28	8395.41	6482.65
2832.52	6768.57	8222.76
1702.47	19587	4952.46
5574.63	6789.21	4132.11
1785.86	6610.73	4981.72
2424.67	4314.27	8086.08
3035.03	10240.5	5136.89
4746.59	6995.65	3529.46
3249.57	5902.96	3623.86
4702.81	10820.6	3302.2
3133.72	10369.5	4017.06
7889.56	8603.87	5147.17
3407.81	7318.33	6683.16
2933.88	8913.99	4928.69
2513.03	6097.17	6252.9
4567.61	15536	4513.34
3178.81	9816.75	4748.38
7940.44	6276.1	3398.6
4863.67	10477.5	4852.23
2587.93	12559.8	2318.74
3310.2	16650.4	6602.16
4739.79	8704.36	2588.37
1275.96	8829.61	3957.71
2630.21	10621.1	4261.22
2463.78	11406.3	4716.04
2725.79	10227.1	3576.81
6170.36	8332.77	2518.84
3382.48	5710.02	2841.88
9264.34	12771.4	4973.95
8369.65	10129.7	6724.32
2525.66	10941.4	3003.6
3750.91	11058.1	5331.62
2390.13	10964.1	4742.82
5904.76	5035.44	3528.48
2176.82	3818.05	5027.33
2977.19	8820.14	3748.43
4270.31	3964.03	5151.86
3747.99	10809.2	5212.31
5982.91	6482.32	2606.78
4235.53	12518.8	4455.7
4177.6	13420.4	4376.21
2208.37	5896.08	4591.33
3816.53	4265.94	3510.88
6929.8	11438.5	4575.16
3659.98	10234.7	5170.87
3079.97	4177.2	6195.82
2598.86	8227.98	3464.29
3021.71	4614.75	7170.14
1840.68	7907.31	5687.35
7321.23	14288.4	3873.33
5852.02	10231.4	7600.84
4652.89	20287.4	4716.44
10286.4	8199.27	3518.9
5953.97	4309.3	4875.44
4399.31	10930.1	4050.77
1708.1	10970.8	3911.72
3883.79	9690.03	7667.78
7262.17	12256.8	4781
5639.23	7533.78	6603.8
6158.91	12939.1	6781.05
4612.28	5829.95	6625.62
4776.62	4572.15	4116.96
6665.36	4502.79	3400.32
4595.52	7044.05	5471.46
3647.25	8141.66	4566.19
4819.23	3962.86	6136.3
4319.81	8223.64	3910.24
7387.19	5859.46	3270.99
4973.95	10939.6	4326.74
2678.28	4249.8	4548.65
3684.75	4268.62	3978.82
1034.78	12112.7	2893.43
4110.54	11709.1	6066.53
4073.3	7276.17	4817.89
5867.29	12328.9	6415.94
4190.57	6587.83	3810.23
6101.92	11524.3	5471.86
2803.24	6242.85	3059.13
6597.82	15416	5388.41
3619.86	11460.6	3732.76
2653.19	24298.1	3516.05
5698.95	3756.68	6199.65
2904.93	9490.44	2217.26
4034.16	11578.2	3174.75
3103.69	10819.8	3631.74
6701.47	3789.73	3744.23
6737.96	7833.37	3557.02
8026.38	4418.71	5994.95
2736.07	3961.64	3288.67
3783.87	10694.4	5444.85
2832.26	3868.38	4422.79
6890.28	4172.49	3959.17
3295.16	10188.9	5694.37
2941.51	8500.88	2630.12
4162.09	5812.12	3898.84
1658.28	5171.16	4881.98
3517.37	9283.28	4271.78
4501.56	3319.42	3217.42
7868.8	9310.66	4920.24
3616.91	4939.78	5591.14
5019.55	7251.68	3602.45
3303.14	8682.04	6767.86
3097.85	9035.14	4672.05
7284.15	8996.74	3709.72
6158.57	9391.46	3469.72
3503.72	3154.81	2938.23
2356.03	7379.99	4517.44
4669.41	5263.8	6337.78
5535.95	9116.19	5558.87
3327.74	10588.5	4908.1
3752.73	3375.05	5431.26
4582.06	4233.07	4427.26
3482.81	6659.86	4028.53
5462.65	3703.64	3401.39
3106.83	3662.3	5062.02
1959.22	6263.63	6405.32
2728.11	6961.83	6695.4
5870.12	6103.27	7074.74
2708.52	4706.62	4705.95
2677.44	3367.06	5490.68
2766.49	6749.05	2672.16
2494.9	5279.71	8023.49
5822.95	5198.34	7050.82
6885.02	9145.46	11872.6
3476.18	4418.16	2851.33
7506.07	9766.54	3444.06
5327.12	10120.9	3960.47
8973.44	3911.78	6746.94
5589.28	10269	2155.06
4050.97	4817.63	4607.57
3456.57	9404.48	5876.6
5982.07	4886.92	6737.15
3232.45	4925.28	6596.21
3742.17	8939.4	6225.48
5012.66	9266.82	5770.89
4300.68	3523.29	4388.39
5849.85	13893.7	4075.88
4024.3	10214	5766.76
2523.66	9100.18	4926.62
8013.01	4366.65	8859.01
8803.67	4053.87	5143.38
8009.53	4373.82	3745.78
3614.8	3676.91	3649.19
5575.18	10221.6	5963.82
5310.08	4698.4	4465.59
2702.1	9468.09	3942.68
5397.65	5799.16	5912.53
2894.66	3870.69	7726.48
2965.93	6276.25	5966.48
4020.96	11115.4	6879.7
3972.22	4472.73	6202.12
9446.72	4014.51	5371.54
2920.77	9991.11	4401.45
4917.52	5464.32	7494.02
6237.8	10096.6	6217.87
4703.27	6261.52	5197.35
4397.12	5006.3	9234.47
3787.09	2853.38	4801.57
11585.9	9905.39	3688.32
5286.51	6129.47	5895.02
2589.55	4518.65	8135.65
3429.69	7263.38	3189.2
5182.54	8717.67	4150.96
4596.01	3940.33	6043.06
5321.03	12856.3	4875.8
3348.63	5546.51	5428.22
3265.44	7969.6	9000.87
4678.29	4633.7	2789.29
2882.55	5151.18	4835.02
4014.32	5015.14	6750.13
6729.47	5356.2	4902.6
7655.02	4440.99	4266.7
2922.29	3850.06	4853.05
1721.48	10126.2	4887.45
4752.61	5629.32	2137.11
4864.02	5973.48	3758.57
5218.21	10155.7	4666.46
3675.61	6838.17	6481.6
8462.42	4357.64	4696.69
4264.32	8919.74	7117.83
466.797	5066.89	3915.51
4626.11	8877.28	2684.53
5572.95	5327.33	3215.45
3087.28	4159.54	3112.91
4278.44	5108.6	3374.35
3378.37	4037.22	4070.38
3558.69	6195.81	5446.88
7601.91	5747.66	4882.81
3277.1	5099.54	3132.18
4919.25	4417.2	4555.05
7616.03	5698.58	4120.59
5386.03	5480.19	2790.61
3871.18	15134	3949.36
4893.43	4415.88	2686.75
3270.81	8167.24	4997.34
2114.12	7874.96	3845.19
2939.49	4478.98	4214.32
4807.47	6051.8	3562.21
2339.45	6384.61	3360.41
4807.78	5625.67	6341.22
2787.2	4259.03	3811.94
7115.75	4480.47	5015.78
3743.05	4483.9	6662.41
3290.01	5883.39	3946.97
2736.61	6024.93	5425.94
2542.4	8792.06	2827.86
2829.48	8180.36	5824.05
4469.71	11396	4392.54
5508.84	5380.26	5601.82
4131.83	8187.05	3020.08
4919.24	5357.51	5087.25
4902.19	8797.36	5705.99
4329.94	7017.78	4693.36
3314.01	4667.54	6830.98
4528.73	8562.67	5265.33
2678.59	5093.16	8685.75
4628.98	4973.74	3678.97
4375.34	8340.34	5684.73
5571.85	5362.23	6714.51
5364.44	5911.42	5787.74
4484.82	6136.36	3529.03
4420.42	17396.6	4982.19
4975.18	3695.32	5924.12
3240.19	5620.95	8298.72
3359.17	8179.22	4784.78
6046.42	9672.57	4929.87
6835.35	6692.37	2904.17
3493.77	4941.95	7287.41
4289.27	5474.68	8574.5
7889.58	9876.08	4851.92
4611.11	6241.13	10951
7538.82	11283.8	4131.93
3380.99	4665.12	4333.62
7719.11	7135.24	4364.65
7526.15	6639.92	4178.5
3684.2	6728.82	8636.82
7487.61	5994.71	8193.37
7898.1	6682.38	4715.19
3920.99	11849.5	6725.51
3935.19	5325.65	4923.15
9039.2	5185.93	4498.17
3934.81	5602.65	3669.94
3658.37	11481.8	4101.96
6635.24	4157.77	5049.76
2682.04	6225.47	6109.51
4633.06	4429.51	10406.4
4778.98	6814.84	4218.77
2707.51	15219.6	5389.97
2655.53	6010.23	7143.46
8014.59	8019.23	4514.19
4722.16	7591.83	3653.91
9551.01	4455.4	5095.85
3660.35	6911.19	5911.05
5562.59	7518.13	3624.87
7126.35	9706.93	5853.08
2424.04	5653.27	4018.07
4198.74	11455.9	4069.75
9344.7	15741.1	4549.71
3845.9	7698.31	4887.73
5562.76	5846.31	5529.04
4080.72	8987.86	6684.57
5479.06	8171.61	6340.95
2444.24	5491.36	5011.12
3985.53	4564.56	5490.31
6646.38	9563.34	5353.21
5115.93	5293.06	7775.79
3163.53	18137	3939.77
3471.53	4910.91	4689.23
5469.19	4461.38	2903.88
8227.42	6176.1	4472.66
2718.84	11661.1	3965.82
2503.18	4266.11	3238.82
4881.45	4488.61	7688.09
2155.38	5038.12	6913.21
3583.21	17008	3745.2
4713.37	7107.79	3993.47
5483.52	11858.5	2531.79
3760.93	11931.8	5219.1
4036.27	7365.4	4697.79
8168.91	11103.8	4949.71
4283.77	5359.3	2650.75
7250.78	4097.96	6316.36
5196.26	12784.9	4351.64
5491.86	5055.5	4431.05
5019.59	13477.6	2919.92
4344.04	3929.68	6624.44
6264.94	10442.7	5657.77
5329.22	6645.23	2876.63
2995.66	6100.91	5608.02
10530.8	5607.74	3755.51
2616.43	10935.8	4160.12
4995.87	4548.55	2950.52
3987.81	5947.27	3281.63
5434.63	11578.5	5192.58
3677.02	20901	6868.43
2730.47	5086.01	4428.63
3980.44	8192.93	3750.13
4445.61	5665.67	4376.02
5227.42	9541.63	5525.31
3519.23	8790.02	4128.43
5941.34	19940.3	4602.43
5308.58	11233.6	4093.18
4232.67	12563.3	5597.34
3051.52	8570.83	5133.71
3183.28	14060	3285.27
3372.22	8784.96	4463.58
5630.51	6446.05	4589.69
5208.06	10915.9	5980.84
4656.91	7085.46	3850.62
2525.93	10184.2	4481.74
2963.99	12258.9	2312.17
3457.18	5323.03	6225.11
3902.54	14195.8	5888.57
2496.17	15300.4	10941.4
4054.74	12647.3	2709.48
3449.08	5398.73	3550.09
5350.33	17549	3102.49
4183.31	4978.23	3958.8
8065.34	5295.74	3107.64
4837.43	19641.8	3130.45
5467.27	4798.54	4858.99
7753.5	5243.21	4351.92
3840.43	8484.57	4061.15
4207.09	12757.1	5771.15
7286.58	8260.45	5660.2
2213.77	16041.1	3537.07
3793.23	11873.6	3928.64
6049.25	8918.73	2819.23
3400.2	27796.7	3686.93
2838.85	10516.9	4318.39
2923.48	14761.4	5061.12
3397.03	11406.7	4150.71
3404	14653.2	3632.73
3565.03	10590.4	5363.14
4966.26	6792.31	3790.25
2943.8	15276.6	2651.67
5971.74	13623.7	3797.69
8852.98	8801.68	4790.97
3392.63	5787.6	4660.82
3403.74	15333.5	4765.62
3709.09	11629.4	4095.77
3827.81	11137.5	6167.46
6834.9	9328.59	5259.3
3842.63	13533.8	3589.31
4984.07	9162.54	4401.22
2968.69	15102	5103.59
3767.47	10392.8	4897.68
3764.75	8564.59	6066.71
2772.81	14408.7	4269.48
3245.75	4616.26	6223.89
7487.85	15011.1	5180.37
4589.74	17514.2	3866.27
3326.02	17008	4517.25
2622.82	11029.1	5588.3
5219.81	13184.5	4660.29
3120.08	10071.6	4090.11
6232.77	8786.17	4806
5111.67	18652.2	4832.2
3229.11	8073.4	5208.05
3534.25	15401	8221.54
3093.89	19466.8	5126.79
4906.61	15335	10926.4
7805.37	10169.7	5024.05
1840.08	10517.7	4870.79
7402.83	8508.5	3768.89
9191.82	7463.34	5402.6
4889.07	13310.6	5644.4
2908.18	12587.2	2814.62
2407.93	16740.1	3858.31
6205.58	13874.8	4446.61
4778.92	7047.04	6785.34
4702.67	11240.1	12352.5
2146.9	8313.29	4089.53
5990.49	13805.3	6049.1
5814.76	14104.5	4780.75
4116.53	6303.75	4457.61
3525.58	6048.1	7117.66
2771.98	10340.1	3968.31
3692.52	19798.5	7227.05
6574.4	9984.87	6950.03
3204.32	16612.7	4489.31
4890.82	22736.1	10108.9
3709.2	11503.1	3863.91
6057.3	6814.29	10487.6
4314.53	4260.44	3604.2
5970.42	6283.6	2766.53
6426.79	6829.21	7313.75
2609.92	20042.9	4622.89
3130.14	13122.3	2908.97
5325.07	6920.37	6594.12
3952.11	18903.1	4835.48
3388.49	21219.8	9050.61
3085.24	9610.16	5775.63
4777.65	5966.93	4010.41
1171.38	13758.5	2986.66
2166.15	14808.8	5296.59
1171.55	8390.54	5116.75
2378.95	10880.6	3630.19
3117.54	9684.33	4026.96
4110.99	5472.49	7640.32
4354.85	4229.69	5058.67
4452.94	6372.5	3498.3
4704.98	4028.5	4216.45
3582.93	7335.44	3018.85
1005.3	13212.3	3172.87
3694.44	5907.77	2151.68
8157.94	12064.5	7464.81
8343.04	7030.38	7917.04
6747.22	9716.6	4159.05
3315.18	6333.83	5897.48
3569.91	5876.87	7498.76
5574.22	7779.02	5055.85
4945.2	17865.8	3296.07
4957.94	16644.7	6547.14
3077.16	7385.18	8468.61
5707.47	7733.26	6402.42
6051.95	6786.72	5334.33
14413.9	9410.45	6771.29
3318.11	9227.63	6497.65
5371.66	5787.95	8256.25
5235.36	26494.4	6384.11
4234.39	9238.86	5332.42
6821.81	18472.8	6129.05
4484.68	6801.33	7089.47
6532.69	15106.9	3455.76
6520.38	15163.5	6765.36
3821.78	15908.4	3815.99
3632.89	4880.14	3100.55
3274.96	7717.52	6401.03
3656.01	10699	9068.07
1517.22	9029.11	6139.63
5048.86	6445.86	6138.46
5364.69	8356.07	4898.64
2985.22	23873	2803.16
5463.95	10340.7	4109.19
5123.73	4377.66	7341.07
3269.94	9628.03	6065.38
6156.69	6038.09	6994.34
4409.2	7115.29	3027.78
9077.13	11806.4	7758.41
4743.65	11836.4	7243.72
3209.78	10775.8	2509.67
4506.07	22234.1	5601.77
5670.6	6893.75	4080.82
6586.18	9071.69	5931.53
5605	16223.5	4410.18
5109.48	20267.6	4459.69
4057.28	5735.44	4482.48
3958.16	11986.6	3904.09
3837.6	10337	6031.93
9134.86	23018.8	3886.3
2682.89	6246.83	4912.78
7565.53	11515.8	8248.15
6361.41	10527	5508.48
7067.36	5636.47	4679.6
10054.3	7339.99	5217.66
2983.89	9137.63	7147.23
5438.7	9729.36	5374.37
5998.86	6051.95	9166.67
2675.93	8102	4474.44
3576.11	8280.01	3314.57
2460.4	12486.9	6670.28
2225.24	4062.04	8790.12
4736.74	9590.31	5799.93
5525.38	13152.6	4206.62
3013.83	9296.78	3379.98
2667.12	5912.99	5347.99
3912.98	16389.4	4222.65
5437.52	11609.2	2928.27
3562.4	5881.81	4894.75
4087.47	14496.2	5730.39
4120.73	15358	2172.75
4604.27	13508	4456.9
4532.14	11908.3	8148.28
4457.96	4329.39	5880.99
4880.15	12011.6	4059.7
6232.98	16813.9	4683.25
4233.59	8204.77	11725.7
4287.95	14465	4191.05
7863.51	12212.9	4486.13
4952.23	10049.2	7536.47
4418.14	13053.9	3591.91
5312.92	3343.87	4784.58
8237.39	14593.1	3015.93
7188.23	14130.8	3717.12
5850.55	13922.3	3902.34
6889.99	6246.35	5236.27
6910.55	5342.44	3457.98
7280.2	10491.4	8158.56
7337.48	7807.33	4873.35
4569.83	7873.05	4047.69
4686.65	9668.67	5466.12
2475.62	15014.2	4528.43
5335.62	4225.01	3402.22
4135.01	9955.93	2566.59
7755.85	13318.6	7078.48
3785.77	5500.86	9940.48
5100.46	4664.1	5668.22
3257.51	4621.97	4104.17
6254.39	4327.47	4605.6
3741.42	5000.98	4601.97
3219.47	7230.42	5902.02
4620.93	14281	4282.77
1700.53	13508.8	8622.62
6394.1	4620.66	3535.08
3412.96	7664.02	2254.47
4907.68	3856.8	6473.11
3398.11	4799.09	3182.09
5583.03	5510.48	5513.6
5786.29	10652.9	6399.55
5634.96	3639.37	6104.5
3748.72	12951.4	4584.86
5392.07	6238.61	7724.11
4812.6	7662.85	4529.63
1436.56	6141.05	6000.29
7098.44	4521.46	2083.94
9325.82	3850.67	3678.71
3337.46	3672.2	3875.38
7193.5	9310.8	8380.43
4537.15	4468.08	5603.2
5447.08	7505.91	4581.03
10176.7	4766.87	3035.34
4807.7	4083.45	4338.01
3330.34	4555.4	5781.96
12083.4	5354.84	6647.98
4231.88	6667.85	4683.48
2064.93	5444.64	7772.27
3306.95	7472.32	4080.58
3476.06	3428.01	3194.45
1527.82	7542.45	4178.73
1819.57	3712.66	7085.34
4814.47	4643.5	2691.21
2883.4	7812.61	3715.22
5837.02	11900	5093.51
3993.82	8832.77	4833.52
2709.36	3929.14	3643.47
7060.85	5768	6774.08
7122.41	7924.53	4245.51
5911.02	6234.33	5809.3
6897.83	5025.47	6186.74
3652.86	3173.95	7800.76
4840.95	7749.58	3141.18
4211.68	5047.43	8884.18
3762.24	4976.75	4900.83
5836.9	7306.63	3750.46
5630.69	6044.42	6227.57
3823.5	4166.77	4920.79
4051.59	7563.59	4405.17
4179.39	5118.06	5572.7
2566.92	4755.88	6276.82
5227.35	7051.66	4563.2
9115.9	6425.23	3327.24
9207.69	6678.1	5267.15
4700.47	3732.78	5435.07
5174.33	8947.11	3547.45
4459.46	6894.6	5169.1
4506.26	3697.89	8721.82
3842.37	3531.39	4150.99
3652.12	4021.13	3513.83
3901.5	5670.39	4155.65
2342.52	7426.45	3797.59
5438.31	4025.66	9995.62
3701.05	7997.12	3671.2
4469.77	7673.04	7052.52
3469.11	6942.38	6851.87
6341.09	12229.9	5612.97
5124.84	3946.43	4411.73
8014.93	5456.65	9096.33
9025.67	6916.69	4131.74
2101.55	4043.73	8604.78
5699.65	4361.04	5779.54
5227.97	5805.25	3991.64
7036.05	6186.76	4104.8
6215.53	10990.6	8079.18
4982.27	13276.4	4460.54
2594.86	8866.05	7354.66
7075.91	12974.1	5486.32
5383.6	8999.84	7097.97
1950.79	5638.57	4399.76
4043.28	2926.93	4176.28
7687.92	5195.79	7499.63
4442.88	3212.43	7829.69
1964.66	4550.52	5219.19
1983.61	3324.41	7134.97
2723.75	2266.11	4448.62
3054.13	2998.61	7229.76
4228.68	3158	5236.33
4533.49	2802.58	5719.68
3094.91	2790.97	10546.6
3667.14	1944.76	9797.72
3092.41	3935.53	6206.31
3447.83	1748.61	2529.62
4637.95	2943.52	3414.92
4320.58	1866.97	3788.04
4482.92	2744.17	3203.8
4015.16	3129.83	7267.52
3125.14	1986.72	5752.19
7057.44	2544.45	6420.43
4480.01	3492.18	7505.98
3902.86	1694.41	5963.16
2984.69	3612.66	5705.61
2775.83	3996.74	2790.58
7837.86	2938.28	4452.35
5082.9	2955.6	12350.2
2789.55	2489.6	4096.06
3082.38	1896.5	4133.02
3095.75	2626.85	3509.46
4429.08	2786.15	4487.92
4316.71	2788.26	3241.93
6982.42	2137.84	3710.82
6051.24	2275.71	4056.44
3326.81	3007.73	8603.29
6390.94	2779.73	6741.51
6087.55	2376.49	6319.43
4244.4	2587.53	4374.22
8312.8	2348.01	5724.09
4480.18	3101.64	5269.96
2706.29	1888.87	4962.45
6540.13	3330.2	9895.64
6973.43	3324	5792.94
5005.73	4759.06	5816.34
3419.22	3608.39	5545.43
3103.07	2468.36	3430.18
4142.89	1613.38	5200.72
4818.65	2453.32	4344.44
5600.85	2166.63	3587.3
2382.8	2149.48	5269.61
4454.33	3653.49	4195.18
5401.62	2820.32	8405.04
5373.11	3558	6856.74
5727.43	3207.2	4169.31
8657.74	1992.99	10345.4
4836.97	2320.14	5578.3
4665.62	3698.39	3016.73
7940.74	2541.98	6481.81
4680.63	1906.45	4661.73
8908.69	2341.28	5923.95
6394.26	1926.48	8340.25
8883.4	3479.96	3981.93
6104.8	2372.76	10251.5
3829.54	2373.16	4026.09
4334.7	2013.22	5090.81
2596.49	2204.45	4106.09
2476.97	3390.64	4154.17
3406.04	2182.06	6916.31
3978.3	2621.13	4791.83
3391.51	2481.6	6355.07
5474.89	2164.94	4241.77
10182.2	2322.63	4261.44
6170.8	1882.33	3208.34
5066.82	2376.03	7801.12
5281.09	2805.09	8620.57
4092.01	2448.51	9693.32
3086.21	2487.62	3295.62
7001.56	2385.27	8303.15
4208.28	1815.83	5495.01
9899.85	2199.25	7637.65
5864.92	2296.86	5187.82
4976.6	2450.31	4556.84
4700.89	2687.16	4577.89
4251.51	2289.05	6538.3
3138.04	4398.88	7171.25
7482.99	2972.64	4539.12
4718.43	2752.77	6791.53
8295.61	3574.84	3452.04
6748.2	1822.4	4486.22
2754.83	2939.04	4170.07
3766.94	3705.24	6161.79
6256	2496.22	6011.21
6284.56	3007.58	4219.1
10408.1	2378.9	4729.72
3895.88	3519.32	7843.15
4875.77	4711.95	6053.59
4998.35	2104.79	5523.42
4272.7	3496.48	7425.77
3552.64	3211.61	3696.61
5358.49	1972.12	7827.28
5690.98	2364.02	4532.13
4164.98	2650.4	6148.78
2957.55	3707.49	3706.31
7414.23	2523.18	4130.1
6467.45	3675.05	5385.82
5152	3282.81	4626.47
5322.53	3981.97	6137.88
6184.24	3416.67	8486.68
3102.86	3717.1	4312.21
4414.62	3931.44	4072.56
6706.45	2933.04	6858.65
6053.53	2023.67	4177.96
3648.61	3357.87	7504.03
8579.13	3561.99	7015.1
3025.6	5612.31	7287.93
2752.67	2671.42	5953.64
5589.65	3977.78	5333.59
5348.95	2876.88	6087.29
3810.11	2388.6	3467.07
3876.98	2974.32	6330.5
6186.59	3524.35	5676.28
4902.84	3362.8	3728.45
4081.15	2200.65	4157.64
3765.69	2980.21	4237.57
4127.85	2543.9	3501.01
5327.61	3503.31	6494.12
5656.04	3058.26	5620.26
6968.9	4378.76	8692.61
6201.4	3725.51	6798.18
3752.91	2668.97	7148.94
6077.24	1857.76	6106.18
7892.2	4992.02	3606.17
4196.38	3468.06	7769.73
3140.46	4191.9	6533.59
4621.11	3381.95	8001.29
3410.4	4261.46	6522
6625.36	5521.29	4113.59
4907.15	3566.73	6346.29
3919.75	2878.44	6251.08
5452.79	2460.94	10028
8084.23	2762.37	9489.64
3847.29	3107.66	5656.8
4281.11	4591.46	9036.42
3088.2	3623.42	6057.24
7207.2	3916.15	9094.74
4339.61	2740.44	4303.39
3518.56	2295.99	7739.79
5488.93	2099.05	6244.68
3291.61	4793.31	6484.61
3605.1	3050.47	5502.13
3119.97	2501.13	4349.84
2768.94	4590.25	5551.89
3336.68	3140.68	8024.72
2616.61	1141.13	6869.58
3061.15	3204.75	4099.13
5919.86	2926.98	6331.21
2882.96	2738.45	5555.8
2976.72	1680.11	8505.5
3535.07	3038.53	4397.52
2000.68	3084.21	4800.76
5443.23	3594.53	10077.2
4397.72	2416.26	8393.24
4289.03	3247.1	7152.15
2805.76	1710.92	6176.91
4149.17	3544.56	3857.76
5790.15	4135.43	5851.89
4090	4136.85	8671.28
6400.21	3700.57	4693.44
5613.91	1842.27	7191.19
4853.95	2000.04	4466.38
3714.72	2964.64	6529.87
4702.98	2898.97	5154.23
4749.4	3561.24	4252.51
2332.1	3889.19	6478.11
3306.88	3500.96	7142.44
5646.01	3028.65	7866.48
5718.47	2261.11	6124.89
4062.32	2512.17	7427.94
2789.14	3212.99	5117.66
3605.36	2269.91	4492.45
1889.86	3367.79	9645.33
3421.48	3210.08	8588.99
6637.76	2895.01	7838.71
5847.59	2509.87	6731.69
4491.94	3989.51	5135.16
6613.72	2151.82	12924
5669.57	2530.48	8721.16
4659.86	3368.52	5361.61
4145.44	2614.53	4993.83
4159.45	3388.86	4538.12
3517.42	4849.33	7986.05
2443.02	2701.23	4660.99
5523.16	3804.79	5107.28
3769.16	4202.8	4002.3
7177.51	1933.61	8473.45
6063.88	2943.95	8719.95
7456.64	2736.14	7525.8
4138.77	3235.37	10696.7
6434.9	4108.12	8080.49
3422.32	2983.11	8136.94
4273.49	5252.06	3534.26
3087.14	2860.08	11637.1
4631.81	2438.8	5276.09
3891.2	4665.6	7223.36
4662.2	3087.21	5647.44
4988.26	4286.36	7668.57
3838.78	4310.17	5067.39
3689.95	5290.74	7683.3
4600.52	2931.59	5659.19
5702.93	2687.5	8582.38
5451.75	4078.94	3543.58
3850.04	3558.12	7744.7
5174.32	1632.45	6465.86
510.289	3099.03	6548.15
5744.64	2864.24	11604
2250.93	3152.84	7463.19
3694.39	3532.56	6159.42
6412.46	3081.44	5431.32
4424.95	2832	7360.2
4568.47	3508.58	5875.89
3510.16	2502.33	9383.78
3426.95	4055.25	6136.22
3388.21	5035	7052.86
3075.14	3481.62	5647.05
3773.86	2839.57	4911.76
3680.41	3588.96	5281.44
3830.04	3016.34	11280.2
3256.62	3266.87	6280.69
3828.92	3452.23	6221.56
3893.52	4924.29	6674.13
4259.95	2674.42	5225.99
6104.23	4554.25	4839.61
5338.07	3957.58	6693.49
3169.39	3188.2	6665.53
3553.94	2620.15	6196.57
2809.49	3682.67	6684.48
558.841	3679.11	5359.07
2670.68	3985.47	6591.61
4481.3	4393.05	6898.4
4573.15	2389.29	5210.05
4954.8	3866.2	9154.82
3244.41	3821.99	6016.37
4784.27	4652.12	5722.09
3815.97	4917.69	5769.71
5262.45	2892.82	5152.97
7092.42	2704.61	7198.27
4768.13	2978.02	8605.07
4868.63	3468.85	9424.86
3363.32	3447.76	6264.14
4489.7	4753.73	12015.3
5407.88	2839.81	9572.91
6421.05	3358.28	6127.2
4223.91	3344.77	11233.7
4436.29	5127.56	11306.4
4830.72	3413.01	6619.79
4377.53	3254.03	9704.38
5520.01	3890.54	4992.72
9997.33	3360.99	7970.94
12000.7	5225.33	5741.05
17447.5	3342.65	8105.19
12047.9	3758.45	9331.63
16248.3	3008.26	5074.82
22620.7	4642.41	5107.41
10679.5	3617.99	10651
10513.7	4387.53	12681
15151.8	3653.64	5017.72
16820.2	4238.93	6551.06
9331.26	2900.69	7275.03
8364.25	3815.79	7355.33
12570.6	2963.91	8237.09
10637.1	3673.19	5955.82
12901.9	3141.58	9886.45
11648.4	2995.86	5188.18
9063.23	4064.53	5045.17
11613.1	6053.05	5632
7829.27	4642.01	5662.13
11142	5864.51	5645.67
7362.02	4969.92	6148.23
8751.21	3929.02	5906.8
13549.3	4512.47	3821.36
17004.1	4626.02	11187
10766	3129.07	6959.69
11759.2	4358.99	4705.06
18958.8	3320.97	4529.26
10661.8	3681.1	5639.79
9266.93	2778.34	4295.59
12317.9	4138.8	2640.3
8010.05	3844.68	8868.62
10515.8	5816.87	8088.43
10578.3	4092.96	7857.82
14322.3	4169.48	9604.54
11164.5	5532.15	10893.2
11745.9	4195.78	4540.99
9525.84	3798.59	7879.02
7775.74	3786.24	6169.29
11245	5941.34	6255.41
9271	4170.08	9508.22
14298.9	3484.52	7340.71
11956.4	3785.38	8336.71
10780.2	2702.42	5863.86
10743.1	1792.54	8274
13118.9	3865.7	4730.1
9932.63	4176.71	13403.5
10180.1	2341.53	6398.56
14354.4	4266.72	10058.7
11540.4	3645.85	5112.34
12012.7	4663.72	2772.31
15546	3578.95	10252.3
11458.3	4319.7	9740.24
14557.1	4840.19	5957.89
11806.6	3257.36	10358.4
9760.76	3134.65	7614.88
9507.75	2535.52	11107
7589.47	4507.53	5457.67
13122.6	3672.18	7684.58
11278.5	5322.34	4524.29
10841.4	4374.73	3338.2
11616	3604.8	7170.11
11221.4	4249.52	2758.32
10403.2	2555.67	3137.58
15331.9	2507.76	6769.04
15272.9	5715.05	12727.7
11076.5	2363.1	8062.12
11624.7	3595.15	4144.47
20247.3	4033.59	8773.03
17704.2	2532.96	8397.6
10734.1	3826.24	9325.78
10975	7442.15	3903.16
11374.8	3822.92	5792.72
16164.5	3048.53	6794.27
12428.5	2342.72	2413.25
11644.7	4241.33	2576.1
14001.7	3680.35	3870.59
15141.9	4287.05	11249.2
12390.3	3717.48	10007.4
10098.5	3222.11	5785.3
18419.3	4083.82	4740.48
9908.6	3522.85	7036.25
11160.4	3694.24	14374.4
13500.8	4282.31	4861.72
19339.3	3572.44	8293.96
10994.4	6792.9	4269.55
11227.5	3881.45	8051.12
14366.1	4829.37	7474.05
11258.1	2850.55	7406.27
16701.2	5103.84	5320.8
16520.4	5171.94	3863.31
10382.5	3965.08	6011.17
15348.7	3472.78	9844.07
11893	3136.56	7891.16
16027.6	4037.37	9516.83
12817.4	4314.15	10843.2
18526.5	3713.4	7586.32
8951.77	6076.89	9996.24
13698.1	4162.11	4800.03
9871.83	2900.2	5644.4
15489.4	4233.61	5026.07
14666	4550.98	4386.72
13591.2	3040.22	8075.19
7614.24	3015	3077.52
15318.2	4191.94	5040.91
7267.49	3503.28	12755.5
11244.6	5178.13	10670.6
20911.3	2906.64	9600.25
12564	2895.77	6106.24
11560.9	5392.16	10800
17616.2	5737.25	4977.56
10326.8	4716.34	11652.1
12947.6	5248.09	5103.28
16506.8	5555.25	4643.13
25238	3589.71	4853.8
19565	2444.55	7729.79
10529.4	3187.33	6976.31
25667.1	2317.74	6032.19
14206.5	4019.56	9883.28
11411.4	4968.9	4055.91
13528.5	2344.03	6057.73
11193.7	2990.84	5708.24
9518.75	3334.19	7029.6
12864.9	3414.79	3730.48
14492.9	3082.17	5358.3
11678.6	3727.12	7492
28204.7	4352.36	5543.95
11812.2	3964.1	4547.91
14071	3353.47	10578.1
19027.3	3926.09	12385.7
12291.9	3629.64	6206.7
10209.8	2617.26	5609.5
14417.1	5323.67	10605.2
12232.3	2931.55	4246.91
9604.01	3006.89	6952.3
11810.7	2633.07	7017.02
12169.1	4648.39	4221.08
8834.72	5076.44	3651.06
22171.4	3682.05	14597.6
9513.61	3388.87	4649.6
18802.7	4967.58	3632.12
19132.9	3020.2	12536.8
24560.2	5070.39	9556.19
11150.6	2660.47	3472.18
10048.4	6101.68	7607.55
10031.6	4539.73	3916.43
23268.3	4765.63	6989.49
15919.6	1782.76	5485.12
9276.28	6616.41	8107.32
14486.5	4156.89	6623.11
13540	3284.22	7508.8
11461.4	2784.57	8306.2
23650.6	4360.03	4423.79
9465.32	3614.59	7699.73
11356.5	4327.57	5493.39
15242.2	6784.59	8558.58
12159.9	3960.14	5551.91
9842.19	6312.33	4137.83
10477.8	2432.34	5033.02
11674	2845.45	7629.07
14794.8	4340.8	5304.18
11438.7	3283.78	5908.47
10779.8	3298.98	8427.17
10407	4740.06	7307.58
15691.1	6169.27	6547.49
19276.4	3016.67	9833.77
10583.2	3892.74	5786.32
16827.3	3399.63	4050.24
13746.7	3734.23	6723.87
11452.2	4056.63	8041.95
11934.4	3555.6	5218.12
13466.6	4308.68	5987.97
10536.7	3194.59	9333.25
11609.4	3193.92	4057.44
11573.3	6517.69	4749.49
13778	3340.05	4339.45
13663.4	2544.8	4754.77
10539.3	2067.72	4249.47
12566.5	2534.95	5300.78
13333.7	2681.23	4584.47
12061.8	3035.52	4951.25
11060.7	2651.51	5430.5
15579.9	5928.47	4236.71
15787.4	4770.49	4262.74
14940.5	3246.48	5702.16
13475.2	3196.6	3662.85
14218.2	3754.41	4208.05
11701	3857.68	6103.51
12039	2715.09	5755.69
9957.27	3959.94	9255.35
11721.6	3954.84	10988.7
15765.5	3134.19	5930.38
14517.9	4109.17	4696.55
15717.9	1759.29	5050.73
15500.7	4172.64	7909.18
11712.8	4251.88	4172.89
11364.7	6499.28	5055.69
18417.8	3549.92	4153.45
14299.6	3699.12	4889.23
17954.3	3372.72	3797.71
8653.9	5446.26	12133.8
20529	7971.8	5882.77
17287	3213	3337.44
18550.3	5091.03	8798.41
11105.6	12261.2	7457.18
13726.3	6592.76	3760.06
17355.4	5008.73	8517.2
10618.4	3993.85	4395
13857	2919.25	4422.42
11313.7	2016.65	4580.3
11036.8	2115.64	8074.47
21593.3	3180.06	5099.12
8649.37	3461.92	10514.2
10859.8	2764.61	4545.44
14227.9	2273.18	3830.37
13392.9	3187.2	4858.33
10702.4	2321.69	3785.26
13055.5	2599.47	4265.5
14120.1	3007.96	14620.8
13446.1	1740.93	4886.25
13072.4	3546.59	6907.51
10224.5	4346.05	4022.22
16047.5	4483.06	4140.38
12222.7	2054.43	6107.16
9768.91	2597.78	7191.23
15573.7	3189.24	4296.06
12182	2163.11	4894.54
14015.8	2665.66	4875.61
10796.5	3989.17	5599.24
13241.8	2301.03	7299.8
11354.5	4559.31	8438.68
12650.3	2076.24	9957.48
11065.4	2808.21	6928.97
11809.5	2381.28	5542.44
12788.1	3229.62	4620.69
10684.7	2841.36	7151.72
11871.1	4105.29	7637.26
15746.1	3422.84	8618.93
12864.4	3231.18	5384.8
11534	2803.28	7146.61
12853.2	1836.02	5608.41
11034.9	4201.17	3866.9
17689.4	2973.29	4935.92
13267.6	4145.57	5307.51
14764.4	2133.37	7304.03
9941.78	7125.92	7222.41
13224.1	4143.46	6939.46
10932	5863.35	4490.41
11434.6	3407.07	3403.49
10134.3	2769.85	4906.72
10094.8	3665.42	8183.97
9948.05	2728.91	6141.07
12268.2	2946.3	4053.84
13242.7	4560.49	4547.76
17404	2969.67	2975.41
10737.8	3278.7	6578.36
13092.4	2470.55	7369.38
10426.8	3996.22	6952.32
14980.3	5706.67	5004.04
10862.3	3005.52	2663.3
14500.6	2377.29	7444.36
13000.3	3583.3	5664.03
11137	4215.17	4605.07
10313.2	3224.27	6836.16
13699.1	3380.24	6374.85
12932	3406.36	8500.2
11547.6	3573.62	5144.77
14173.7	1965.42	6718.21
10575.3	3047.91	7325.61
11843.6	2194.82	3374.05
12215.3	2567.89	4954.6
11691.1	4495.22	3674.14
14432.9	3449.89	5774.34
12786.4	2940.68	8021.81
13154.6	4011.01	6952.55
13275.7	2367.33	5424.09
14622.5	3108.35	7479.01
12629	4351.96	4338.3
13317.3	3170.01	6504.9
11190.8	4156.15	9498.26
13324.2	3821.58	5708.33
10295.7	2532.37	4624.48
13163.4	3456.65	5529.29
12328.6	5093.89	6437.99
13671	3910.01	5230.02
13589.4	3714.32	9800.91
14110.1	3040.78	5697.38
16797.5	3255.15	5215.31
14065.1	2701.8	7470.48
15484.9	6145.05	4223.69
11296.6	3611.91	9498.32
15062	3710.64	5518.98
11938.7	3154.54	10236.8
19849.2	4114.69	7932.08
12227.6	3829.7	3958.7
11067.1	3689.86	4338.1
16862.9	3001.54	10041.2
15205.5	3286.85	5694.02
10877.9	3781.99	4532.86
11501.9	2856.55	4142.59
12935.1	3942.68	7411.26
11778.8	3001	6751.28
14317.4	3068.46	2787.17
15954	3216.58	5504.79
10089.1	3454.46	8021.71
11885	3346.75	6553.87
13531.9	3988.94	6417.73
18523.7	2827.32	7330.55
20039.1	1645.58	5083.28
13376.4	2818.93	5923.57
12537.7	4418.86	5137.89
11336	2676.85	7170.42
12616.8	2938.01	5162.48
13515.3	4688.39	3860.39
14880.6	3092.37	7660.22
12742.8	3999.41	10188.7
14087.2	3091.97	6105.3
16552.8	3287.98	6059.4
12660.9	5653.8	5978.23
17165.7	2833.22	6414.31
13917.5	2869.61	6280.11
11467.6	3062.47	11147.6
8898.89	3021.43	10577.4
11789.7	3220.78	5865.27
8530.34	2938.98	7226.59
15280.5	3560.64	5813.43
11648.2	4569.12	4621.32
12126.1	3955.08	8505.04
12935.4	2031.63	10324.4
12044.8	1978.23	15386.4
9782.8	3418.17	4154.21
12886.4	2405.43	9677.43
18638	3086.11	9208.93
12698.3	2541.35	7001.37
7759.9	2937.06	5947.92
11708.2	2301.15	6238.06
10013.5	2699.45	4284
11541.7	3300.48	3241.33
11492.7	3424.42	3829.41
11793.7	3915.69	5795.97
13037.5	3094.14	10236.2
11559.5	5230.94	8752.19
11097	4727.67	8936.25
10686.7	1987.55	9546.95
11862.6	5689.29	9234.19
14001.6	4184.85	7271.45
12215.4	3702.49	8912.16
11328.4	2748.38	7507.6
10340.7	1531.65	7848.65
13806.8	2549.42	7211.56
13307.6	2156	9736.29
12510.1	3755.9	7689.35
11894.7	4697.82	6721.96
10545.9	3981.63	10853.9
17336.4	3777.2	7468.78
13692.6	4407.45	7610.14
10098	3307.27	5873.39
10239.4	2119.42	4558.49
10145.8	2557.69	11864.4
16964.3	5449.25	7490.89
11988.5	2888.36	9581.02
10596.1	5400.1	7565.97
9287.4	2706.8	7732.7
15354.5	3535.42	9088.18
10196	3028.51	6253.96
11272.4	3162.99	4181.05
15218.5	3031.13	4590.83
12860	2425.31	8365.67
13284.3	2379.93	5051.44
12649.3	4962.75	7048.69
12078.5	2395.81	4913.72
11378.5	5384.2	7380.38
13465	2431.68	4146.08
12257.8	2564.44	6537.39
10825.1	4705.46	10920
12665.2	2967.25	6064.59
8577.57	3439.32	7546.94
13399.5	2600.08	4433.37
14324.9	2922.2	7500.94
11977.2	1886.46	6531.85
11589.6	2647.25	9612.84
10454.1	2699.92	6448.62
14573	3567.8	7082.25
12140.5	2519.29	8874.89
10938	2863.27	5816.72
11030.4	1948.95	6562.67
12648.8	3499.32	4803.48
16713.3	3730.7	6149.86
16991	3737.27	5926.24
10827.7	4048	6567.22
11001.6	4602.95	11021.5
15470.3	2827.28	7352.26
11515.1	4174.85	5802.29
12971.1	3583.72	11977.4
11579.6	3383.25	7992.4
16849.1	3285.1	5750.97
19301	4458.78	3595.66
12478	5891.64	9144.58
13628.8	1953.36	12531.6
15147.5	2268.75	6454.92
15245.5	3950.34	10802.5
12257.6	3809.18	5466.5
14820.4	4178.24	3714.6
17230.9	4456.11	7166.25
9506.75	1780.71	6982.58
10813.3	2587.38	8839.12
17357.1	2995.64	4021.14
15783.4	3243.64	7618.23
14731.5	4888.31	8285.28
13979.4	3215.62	15646.1
10292.2	3429.66	5910.7
25785.6	3594.06	9276.39
11361.7	2479.13	4685.62
12110.3	3084.4	6507.04
14836.1	3388.18	8980.81
12379.9	4152.58	10911.8
12706	2568.05	11389.3
12024.6	2685.61	10098.3
10420	3912.19	3767.81
10745.7	3686.9	6428.73
13737.9	3013.45	8073.28
14473.5	2540.18	4334.48
13983.1	2432.62	4753.14
12782.1	2657.67	12486.1
13915.2	4074.66	6448.99
9617.41	6144.49	10247.8
12701.6	4427.94	4136.65
14363.1	3119.26	6799.27
14157.9	2595.3	4845.73
10715	2683.57	3462.35
12076.6	2187.86	5236.19
13188.5	4040.65	9947.58
14068.6	2565.61	6255.47
13523.4	1833.21	8594.65
12121.4	3641.22	6397.73
14837.9	2698.54	10206.1
13057.3	5580.93	8437.52
15408.6	2219.83	7586.2
17486.1	2344.65	13216.5
11484.2	2412.06	4681.74
12331.8	2426.41	9886.9
12470.4	3233.64	5324.31
10685.5	2497.78	4026.42
11378.7	5436.73	10822.2
10202.4	2765.67	8223.09
12439.9	2805.05	5494.93
9901.96	4768.67	13687.4
14413.3	3010.35	10451.2
12538.1	2630.82	9581.93
11374.7	3550.84	11711.7
11456.8	2698.52	8951.61
12120.7	5196.76	7957.13
17796.7	3319.55	7127.24
10925.1	3256.65	6782.67
19974.2	2189.78	6391.16
15829	3331.3	11524
12691.7	3439.54	10504.3
17890.5	2899.91	7056.17
11630.6	2483.85	2669.41
11513.5	4765.51	9305.48
12535.1	3606.02	6453.65
15036.9	3072.61	3932.56
12959.4	2952.14	5069.18
14781.2	2123.97	9520.92
13806.4	2832.81	8664.67
14242.1	2958.88	10859.8
10977.9	4865.44	6222.89
11208.7	4232.88	10807.3
13780.8	3538.53	11343.4
14136.7	4393.62	10012.2
9850.29	2437.2	7373.22
8777.91	3684.29	10414
23276.7	4152.49	9397.57
13206.7	2810.91	3661.67
10424.3	3318.41	5978.76
15651.3	4133.45	7111.21
9961.19	2803.39	5913.53
9259.84	3903.26	5042.02
15773.8	2883.51	7679.98
10015.8	2502.98	9404.57
9613.19	2719.82	6713.74
10111.5	3572.54	6073.51
10926.6	3458.02	5303.36
9535.24	3449.6	6755.34
10273.3	3534.49	5815.28
9700.33	3466.06	6704.67
12747.2	5279.74	6769.13
10251.9	2786.88	10485
10309.5	2607.73	7995.49
13636.5	2450.18	5638.44
16477.8	3004.14	9674.75
10415.6	2607.66	5038.37
12496.4	5052.1	7021.75
11931.1	3990.91	4334.71
10052.5	7474.78	8125.29
15975.8	2430.17	4561.93
10750.9	3799.88	5565.36
10250.6	3263.57	5469.53
11651.7	2936.68	3909.61
10509.9	2802	8554.44
5782.5	3973.61	7561.11
10101.5	4240.31	6398.72
11766.6	2789.2	11623.1
15244.3	3233.52	6358.98
11382.1	4584.55	6399.92
9726.94	2773.71	8021.67
12216.4	2068.47	7719.99
14218.9	3608.74	3969.84
12295.7	3335.92	6882.31
12573.9	3260.22	4132.14
10028.1	4146.52	12526.7
12470.7	4942.51	4804.84
9724.34	4839.64	5880.73
10880.3	3746.63	6474.54
13464.5	4207.14	6602.55
14148.2	4096.88	5637.53
12888.8	3696.17	6130.69
15283	3104.5	5774.77
9936.54	4159.77	5726.1
10076.7	3161.35	4491.46
10391.4	4136.16	6023.88
11487.9	3762.38	5086.24
13775.3	3078.78	5501.29
11898.6	3703.62	5852.81
10524.5	3230.56	5684.64
11309.8	2690.82	4863.54
9776.12	2728.4	11051
10693	2301.37	7899.67
15570.4	3628.04	7660.35
9932.83	4178.66	3550.29
11646.7	3389.64	5372.97
14350	4025.37	8342.74
10726.7	4182.38	8695.87
11527.5	4125.41	6307.92
18156.2	2745.61	4218.24
19231.5	2619.92	7036.79
9720.61	3658.75	6029.77
10143.2	3436.89	6508.04
10105	5077.66	3657.67
11784.8	3349.51	7491.63
10223.1	3703.21	6923.25
8107.1	3334.95	6822.81
10276.6	4753.97	4383.59
9400.9	3271.27	5058.91
10142.6	4890.99	5109.75
14347.1	2856.11	5485.63
9936.94	3721.63	6289.91
9527.39	3640.57	11558.1
19809.9	2716.91	3380.2
8403.4	4098.92	7686
11990.1	3213.35	6241.55
21952.5	4598.43	8909.11
17528.8	2641.3	5210.84
11310.2	3894.17	7217.96
17063.7	2989.28	6209.88
16145.7	2869.12	7068.94
10698.6	5215.67	4577.59
11507.4	3156.03	7128.52
16411.5	5189.62	4396.36
14986.5	4910.06	5357.58
11192.7	4516.96	8203.74
16117.4	3965.55	7248.19
9418.67	2978.32	7950.6
11674.6	3060.41	5128.02
9144.86	5391.34	3817.66
8971.85	2974.07	6678.54
12025.1	2569.55	4794.19
7357.07	1866.45	8111.56
10818	3630.54	7137.65
10371.3	5239.95	7792.68
12313.9	4183.33	6705.9
8698.59	4162.39	3238.67
9405.95	4102.9	7928.51
10723.2	2748.33	3488.16
9923.04	5150.89	9251.48
9283.52	3150.56	4713.7
21917.4	5986.03	5674.98
8933.62	3364.89	10312.5
9564.52	4968.41	5138.4
9250.53	5117.53	7274.8
11101.2	2756.61	5361.85
7939.04	4380.11	8239.92
8293.19	4215.08	3400.69
15042	6582.81	7387.31
6952.48	3598.09	8727.09
10915.4	2936.16	4627.1
20000.7	3481.5	7094.25
6716.15	3433.51	5561.77
9240.49	2622.76	3700.36
10295.8	2491.56	11869.9
10341.1	4597.49	4634.93
8838.08	3490.62	6899.5
9350.76	4466.03	8799.84
4424.02	3316.66	2225.96
9226.71	3213.53	5770.16
7583.31	3468.3	6894.82
10048.8	3707.56	6500.7
8453.86	2716.73	10071.6
11558	3810.35	6652.74
7590.7	3489.91	11868.9
9457.41	3871.38	3760.28
9114.13	2418.91	8080.28
7615.08	1907.66	6640.8
9369.1	3327.41	11263.5
8744.69	3743.4	11170.3
9506.84	3605.37	6367.86
13815.4	4343.92	6626.36
12021	3644.75	5535.35
9777.65	4274.69	4120.42
9695.89	3185.24	8543.19
10129.5	3746.19	8959.55
11994.4	3183.79	4078.78
8257.45	3719.98	7056.88
8941.24	3368.58	4060.17
13836.4	2678.61	3590.16
8841.61	2434.46	5778.96
8400.91	3573.41	4226.6
13304.4	3031.62	5932.59
12836.5	3860.4	6469.87
8841.44	3831.6	8958.26
8623.64	4536.07	4180.65
12040.6	2614.6	6978.31
9585.28	2615.53	8551.17
8811.87	4198.76	4771.87
14699.7	2839.03	9737.16
10728.9	3499.58	3242.12
9710.44	2852.61	5700.18
9507.39	2978.36	3857.76
8501.54	3592.87	8893.85
9772.25	4671.09	7194.88
10733	3791.1	4747.76
7066.58	3784.72	8597.08
7342.23	2664.87	7052.17
8052.9	4126.61	4878.78
11689.9	3690.38	9922.02
11800.4	4786.25	4453.27
14076.6	3553.68	8805.64
11750.4	3607.85	9059.57
10474.2	3530.99	4294.81
11185.7	3308.16	4933.64
10907.6	3905.21	3724.63
9452.63	3188.8	5255.3
8523.23	3594.15	3416.33
13155	7815.64	8980.36
10375	4065.3	4264.63
11795.6	3706.74	5744.54
6885.76	2580	8218.68
7235.15	3254.6	7011.35
8982.85	2584.46	8254.44
12241.6	4396.47	7519.3
7859.98	3535.71	3302.66
9996.6	5814.64	5390.94
8984.4	3788.73	6443.03
11468.5	3756.5	5143.69
10763.3	2200.24	7644.38
12371	5666.38	5065.99
7258.81	3895.96	7874.07
7194.63	3016.52	5335.45
3540.76	2821.05	4691.69
4730.45	4901.11	8580.89
5160.89	4362.82	8678.04
5462.05	3334.48	9914.45
6195.73	4571.16	7339.89
4245.94	4721.93	9377.31
5142.72	4640.29	5303.16
6772.98	3358.86	4498.9
4510.42	5211.08	1504.27
6556.15	3644.36	4172.14
4265.96	2680	9559.92
5360.55	2606.42	5676.92
5170.54	3683.72	5123.98
6910.17	2767.3	14506.3
7947.07	4682.89	13025.3
5249.06	3327.88	5435
4382.01	2711.52	4551.11
5151.2	4861.57	12417.2
4132.73	3408.02	11674.2
7311.79	2438.5	11379.8
4859.19	2776.64	9273.07
4558.74	3133.76	7743.72
5106	3949.26	20615.7
5134.72	3161.59	6419.41
3208.57	2897.19	11690.8
6660.61	3827.96	17208.2
4486.46	2977.22	6406.94
5186.04	5306.5	13887.9
13821	5204.48	6342.25
11516.7	4942.45	6227.73
4248.42	2358.76	6672.58
3469.6	2208.53	18372.4
4876.62	3723.48	6126.48
9004.48	4170.8	9494.12
3533.01	4103.56	13859.9
6096.07	3485.61	7243.61
5333.3	6110.54	4166.7
5163.17	5158.4	7734.38
3836.47	4181.87	19133.5
2306.12	6142.17	14912.8
4701.38	3272.06	5480.6
10320.9	4644.57	5268.96
7472.14	3547.68	11334
3575.44	3425.58	17312.1
5918.01	4450.52	7726.56
3236.95	9107.23	16974.2
4745.35	4618.54	6850.19
6981.78	2827.59	4760.51
5088.19	5996.85	5943.23
8105.1	5420.36	6563.16
6518.36	3738.67	14065.2
6498.45	6672.91	5605.16
6160.75	5298.25	5545.97
5762.84	4217.07	4640.97
4744.02	4672.1	4769.29
4412.25	4114.83	13371.2
3558.99	5345.83	7830.38
7838.8	5315.66	18616.6
3328.18	4191.51	4805.2
4547.51	4052.62	11295.2
3904.44	6154	14818
6688.34	4354.17	6716.1
11180.3	4491.74	5604.43
5867.18	5512.88	8731.26
3979.2	5072.2	7419.67
5954.74	5750.1	4901.47
6300.22	5596.04	13883.5
6165.26	6385.05	11646
10280.1	6768.7	13380
6000.46	4772.07	5972.91
3854.45	4497.03	15608.1
5990.56	2954.28	5721.85
8445.55	4067.84	13133.3
11290.5	5769.37	15160.5
3956.12	6901.03	13537.5
5818.24	7644.04	8285.68
4308.75	6114.89	9961.6
6125.67	4596.15	12977.9
9683.72	4093.88	6297.23
3813.05	7035.91	5463.42
4192.01	4207.35	7919.75
6446.83	5546.04	11055.8
6366.72	5074.57	10387.2
3975.46	4366.45	14016.1
5522.87	4924.53	6272.13
10861.7	5050	5583.2
7907.04	4404.41	8940.57
6788.74	5561.41	13375.8
6264.88	5616.13	7505.78
7542.34	6829.62	11516
5536.13	4160.42	7302.5
9315.7	4384.95	6784.39
4233.28	5050.1	3081.73
8124.5	4748.98	7773.5
12065.5	8036.78	9205.39
9264.63	5687.35	6900.96
5709.28	4929.48	13399.2
7131.48	4468.95	12300.5
4325.9	6788.58	6007.44
12111.7	5330.59	13162.4
9436.81	5385.95	9492.89
5289.68	8065.88	6630.01
5189.77	4477.36	9073.31
8834.55	6254.61	7651.56
4398.15	5620.21	3473.72
5202.71	6380.57	12893
7148.36	5275.96	3258.52
5267.79	3789.13	8041.48
6362.54	6126.43	9177.31
8209.2	6020.53	7460.01
9167.7	4703.01	5913.87
9646.83	4955.14	7139.4
4960.52	5640.57	7518.39
10362.8	5773.64	9044.26
5531.51	5773.64	9033.57
7586.75	5873.06	10721.7
4109.21	4513.51	12838.5
4662.5	5343.77	12935.6
4707.64	3890.6	14454.5
8507.08	3765.93	8578.83
4712.08	3925.18	9185.44
3567.56	4734.91	8297.88
7580.77	6776.52	9059.99
3310.88	9437.25	7281.09
5903.17	4437.7	6629.85
6450.6	5688.5	9705.8
7748.11	6366.92	6461.13
3293.49	4581.15	9460.63
4605.48	5184.1	10049.5
5654.7	5211.07	6321.07
1980.52	5530.4	5791.73
6465.39	4508.46	6244.23
5156.7	7110.29	10049.9
7682.7	7576.64	8099.49
11423.7	6658.56	8539.9
9869.6	5808.55	6955.06
4891.75	3675.38	7403.41
5444.76	4897.22	11524
8064.09	4593.05	11882.8
4341.84	5123.12	9826.07
9817.34	4356.35	6941.26
8281.23	5033.21	12927.5
4435.75	3695.64	6620.81
6554.84	3813.78	6129.87
11215.1	3536.6	12722.5
3695.8	4528.42	6305.32
6912.79	4323.88	14582.6
5307.04	5256.55	9850.91
4588.72	5955.17	7320.2
9366.24	3428.99	7371.44
5182.83	3901.53	8238.7
5688.35	6913.56	8205.3
6534.96	5219.83	6500.44
5401.37	5584.98	10360.9
6715.06	3365.51	6665.31
4220.54	7339.99	10566.2
10392.9	4068.61	11585.6
3507.32	4975.78	9285.17
6909.83	4167.75	10541.8
6777.19	12636	8609.63
4954.62	7542.09	7682.81
8836.19	6250.4	6764.48
7910.11	6374.43	10136
5828.64	4438.95	6735.85
4936.52	4822.58	11936.7
6646.33	4895.23	5102.99
7866.32	5688.99	5781.88
4913.74	4402.06	10441.3
5302.3	5692.48	11304
3792.15	5609.84	14031.1
6422.47	6851.77	10294.9
7928.47	5637.85	6426.16
4486.9	5673.38	8846
4815.35	5487.7	6590.07
7100.12	6688.59	8759.72
9610.78	5489.31	13639.2
5445.93	4879.59	13542.2
4351.49	4113.62	7136.56
5245.81	4414.4	7730.74
11021.2	6387.26	6198.47
8971.15	5839.59	12063.2
8113.69	4697.61	9922.88
10679.4	6432.18	10708.8
6053.95	6636.11	8337.57
5082.45	5305.48	9154.51
5444.34	4577.99	5448.3
9140.9	4433.31	7392.17
8668.28	4042.22	8507.62
8522.68	5070.31	7383.05
6380.55	4607.74	9106.82
8794.36	5657.05	6097.77
11301.6	7491.79	5904.4
9040.95	4549.62	8551.88
4591.93	7637.93	10157.7
4704.67	12537.5	7578.56
5341.6	7558.12	11186.8
6258.69	5062.18	12396.7
8758.1	4635.19	8583.85
4408.73	6040.15	6260.96
8306.11	9016.59	10268.5
5063.29	5569.64	9846.01
2959.98	3853.26	12187.2
7009.15	6408.91	7605.1
8138.2	6727.02	12587.3
5798.04	4304.51	9721.03
5151.38	7223.57	8388.41
3742.97	6073.85	12403
4064.01	4500.59	5453.42
4540.17	5686.83	12719.6
5791.43	5793.95	10196.1
3911.14	6228.06	10665.6
4021.16	5002.62	11906.5
238.53	6650.08	10607.5
9489.06	4460.94	7956.43
11419.9	9908.76	6200.88
8820.78	4600.45	10665.2
4501.92	4770.5	9567.81
3456.37	5485.27	8709.61
10462.4	6554.77	10619.4
11251.3	8375.27	8037.59
8448.3	6031.64	8421.52
9022.03	4367.04	5640.91
3098.5	7969.28	10035.1
8771.75	6069.74	12897.1
6330.3	6095.84	12502.7
5336.06	7870.58	9648.99
4434.85	3676.84	7151.38
7787.59	5001.98	5102.42
4982.94	12010.9	8198.79
3869.6	6790.82	8897.75
12045.2	8713.05	10074
6546.59	5679.38	13415.2
4133.98	5138.16	8293.3
13077.1	7641.19	10625.8
5184.57	4687.6	11862.1
4359.52	6853.31	10128
5605.96	4295.84	7950.18
4293.24	6007.51	7761.58
5679.65	8994.29	10751.4
8129.74	6719.48	12418.8
4810.56	4617.08	7729.13
7471.46	4192.93	9464.99
7400.49	4409.01	11485.7
7245.28	6187.66	8635.05
6719.98	7654.93	7676.76
4557.05	9394.8	5716.75
6710.72	4619.58	12017.9
4106.02	4706.38	9118.28
8886.39	12333.8	10471.6
10371	6019.83	11864.9
8376.53	5132.33	6715.54
3806.42	3694.19	10365.2
7012.25	5922.72	10594
7836.24	5706.34	7810.07
4557.83	6583.39	9232.67
3637.05	6344.26	11941.5
6712.49	6346.25	11995.8
8584.35	5840.47	6967.97
10001.6	5066.65	10411
3665.73	3545.69	10028.8
10738.9	5592.15	5878.88
3417.84	5153.88	9466.93
9860.46	4068.19	13940.4
5187.32	7077.02	8022.89
2861.98	5383.89	8064.24
11416.1	5495.04	14038.7
5282.98	4238.47	6148.13
3780.41	6750.75	10412.7
8329.42	5105.93	12540.3
6471.6	4600.72	8279.82
8026.57	10682.2	10981.2
9612.15	9363.65	13248.8
5442.16	8637.76	17427.2
3053.56	9784.98	12132.4
5846.06	6894.33	10972.5
9263.9	6400	5358.86
5324.34	4941.29	10579.8
2676.65	6167.6	11874.6
9196.93	8553.07	10448.8
4123.25	6050.22	10716.5
8264.41	5170.49	8114.46
8800.58	5129.03	13278.2
7984.28	5353.52	10671
5061.82	5628.38	17454.5
5734.6	5705.62	16838.9
4253.55	6956.2	13551.2
8335.9	4686.41	9498.1
6184.71	4741.59	13048.4
8811.12	4763.16	9101.67
6630.55	8384.22	14235.6
5334.23	6344.08	10755.2
12359.7	5944.97	8463.95
4501.28	5289.64	4915.12
3834.75	5516.48	10314.9
8039.5	3828.17	8129.94
9636.18	7511.63	8592.99
9075.57	4149.66	7053.55
3764.44	6546.58	14025.6
7957.09	7075.98	9357.29
4185.88	7323.23	10360
5805.07	10392.7	8817.75
3699.24	6699.59	10916
8223.6	6325.74	6038.14
4058.05	8025.45	8719.18
7757.07	3511.26	10123.1
5148.68	5530.07	12372.6
8171.56	8333.27	18097.1
5543.93	6976.13	15677.5
8485.93	7035.89	18920.8
6333.72	7368.89	7213.98
12511.8	6857.89	14276.4
5765.35	3560.84	12109.1
3365.84	8866.82	10260.5
6793.77	3610.68	11166.8
10556.7	7548.56	6924.91
6038.43	6996.63	8540.83
6969.19	5717.49	9515.92
5842.66	6563.29	12802.1
8812.38	6872.65	14041.8
7070.84	5830.94	14867.4
5753.65	6417.37	10282.7
6908.5	7280.6	8697.89
7056.63	4742.08	10320
8945.56	5331.64	16290.8
4344.83	6965.21	13541.3
4982.37	3772.81	15148.7
8849.89	8258.45	10203.2
5574.54	6005.82	14811.7
3833.69	4698.81	12524.7
13579.9	8744.2	7986.2
5217.38	7101.38	9220.22
9719.17	8205.71	13224.8
4538.35	8593.6	7523.81
4656.59	5870.64	9415.36
6409.79	5623.81	9714.14
14004	7337.01	13615.7
4542.81	7890.39	13308
4610.21	12257.7	13628.2
9969.63	5340.3	8696.72
7547.47	5476.31	9634.15
11362.1	6868.32	12083.6
6060.16	4746.16	10044
6256.29	6513.94	13261.7
3120.05	6376.85	6599.04
9191.4	4345.38	8000.07
6911.28	5684.09	10507.7
4782.89	4700.58	8111.76
5870.1	7507.11	8997.46
10101.9	7463.6	12260.2
6423.41	6082.85	8960.9
5129.99	4509.1	11028.5
7139.31	5487.5	7505.57
5990.31	13648.5	12230.2
8184.03	7801.04	10404.5
6506.07	4432.6	8362.21
6722.08	6659.09	8775.36
7267.7	5395.27	13520.3
10892.6	4990.87	9089.94
3938.96	6253.29	8001.31
5549.41	8622.25	8734.84
4471.09	9129.25	7977.24
9768.13	6024.87	15078.7
4052.52	3616.7	8634.67
9738.02	8884.08	12965.2
4954.11	3567.2	8091.33
4115.27	7969.03	9018
11655.7	7085.42	9432.58
6582.19	5620.48	8457.47
7101.45	9174.58	10063.3
5159.02	8903.47	15166.2
5146.92	5096.76	11374.7
15789.9	3811.26	10634.6
8501.91	9198.86	11633.5
3665.34	5447.06	13392.3
4674.98	5227.49	7512.26
14009.1	5276.94	8312.5
4554.83	6393.3	5721.6
7869.01	4861.19	9692.11
10170.5	10072.8	14655.9
5191.04	6150.99	9283.34
9661.09	4092.08	10583.5
5384.8	7481.16	7576.85
4681.06	4462.33	10206.6
7083.56	5065.96	6691.83
7456.41	7174.46	10893
7168.39	6076.71	13038.6
6306.55	8758.46	9222.72
7535.62	4955.23	11953.6
6315.03	6010.73	8445.09
12915.7	4701.32	9277.77
6306.9	4439.04	9459.89
8179.74	2825.39	8600.98
10447.6	5627.76	11548.7
4953.16	4853.49	13093.5
6737.98	3879.4	14132.2
10350.8	7984.13	11145.6
7700.74	8726.18	8743.38
4890.02	4196.77	9040.23
5001.5	7398.63	9202.33
5239.48	9579.51	12373.4
5013.73	6270.49	6609.62
5661.77	5422.1	12576.1
4843.39	7226.5	10618.8
4943.8	4102.17	9911.78
8136.19	6270.05	7137.93
8873.88	6092.52	11699
6728.82	4423.13	5023.03
8260.77	9203.64	10161.6
4252.6	3484.68	8607.73
6204.85	5922.06	17687.3
5266.42	8434.91	8262.63
8871.4	5134.65	15782.3
4893.76	6650.99	8837.74
6160.13	3730.26	15835
3689.47	3920.39	8199.54
9126.07	7961.6	14926.2
4100.1	3871.68	9920.7
3878.57	9244.2	12209.9
4276.06	3838.33	9280.47
5480.61	6033.19	14655.6
4780.57	4183.65	7054.89
6817.85	5827.24	17572.1
3683.45	8401.16	6864.38
7130.15	5049.43	7490.96
8652.94	5311.72	8633.5
7951.22	10567	6148.29
9729.1	7995.31	8996.94
4737.61	3218.09	7988.79
7289.15	5340.36	12716.2
4901.13	5459.61	7414.71
5045.31	6827.7	9524.17
5265.76	5660.09	7653.02
7505.65	7155.7	17561.3
5184.49	7764.31	8300.94
6465.11	4184.4	17451.2
9281.84	7060.21	6836.27
11051.5	5834.9	7696.94
4701.92	4583.46	8774.28
10167.8	4209.58	6283.24
5262.64	4128.7	8398.42
4592.74	4488.14	6616.1
5532.23	4868.04	17650.1
9261.24	5361.22	9885.48
4258.94	7767.63	7113.68
8401.46	8005.4	21051.9
9696.21	6624.19	15647.7
4126.17	6240.7	10553.6
13976.2	7009.51	8769.59
4705.18	8002.84	5496.14
4072.9	4124.52	10697.5
[truncated: 1,997 more rows]

## Sheet: Figure 5
Figure 5 - BONCAT-FACS-Seq of clinical samples
PATIENT 4
TaxName	TaxNameCount	neg.prop.mean	pos.prop.mean	OTU	FC	log2FC	colorname	colorhex
Rothia	Rothia (ASV11)	10.8099	1.0244	TACGTAGGGCGCGAGCGTTGTCCGGAATTATTGGGCGTAAAGAGCTTGTAGGCGGTTTGTCGCGTCTGCTGTGAAAGGCCGGAGCTTAACTCCGTGTATTGCAGTGGGTACGGGCAGACTAGAGTGCAGTAGGGGAGACTGGAATTCCTGGTGTAGCGGTGGAATGCGCAGATATCAGGAGGAACACCGATGGCGAAGGCAGGTCTCTGGGCTGTAACTGACGCTGAGAAGCGAAAGCATGGGGAGCGAACAGG	0.0947646	-3.39951	decreased abundance	black
Staphylococcus haemolyticus	Staphylococcus haemolyticus (ASV21)	3.37669	0.704039	TACGTAGGTGGCAAGCGTTATCCGGAATTATTGGGCGTAAAGCGCGCGTAGGCGGTTTTTTAAGTCTGATGTGAAAGCCCACGGCTCAACCGTGGAGGGTCATTGGAAACTGTAAAACTTGAGTGCAGAAGAGGAAAGTGGAATTCCATGTGTAGCGGTGAAATGCGCAGAGATATGGAGGAACACCAGTGGCGAAGGCGACTTTCTGGTCTGTAACTGACGCTGATGTGCGAAAGCGTGGGGATCAAACAGG	0.2085	-2.26188	decreased abundance	black
Staphylococcus aureus	Staphylococcus aureus (ASV20)	3.46908	0.790118	TACGTAGGTGGCAAGCGTTATCCGGAATTATTGGGCGTAAAGCGCGCGCAGGCGGTTTTTTAAGTCTGATGTGAAAGCCCACGGCTCAACCGTGGAGGGTCATTGGAAACTGGAAAACTTGAGTGCAGAAGAGGAAAGTGGAATTCCATGTGTAGCGGTGAAATGCGCAGAGATATGGAGGAACACCAGTGGCGAAGGCGACTTTCTGGTCTGTAACTGACGCTGATGTGCGAAAGCGTGGGGATCAAACAGG	0.22776	-2.13441	decreased abundance	black
Rothia mucilaginosa	Rothia mucilaginosa (ASV8)	3.85153	0.960465	TACGTAGGGCGCGAGCGTTGTCCGGAATTATTGGGCGTAAAGAGCTTGTAGGCGGTTTGTCGCGTCTGCTGTGAAAGGCCGGGGCTTAACTCCGTGTATTGCAGTGGGTACGGGCAGACTAGAGTGCAGTAGGGGAGACTGGAATTCCTGGTGTAGCGGTGGAATGCGCAGATATCAGGAGGAACACCGATGGCGAAGGCAGGTCTCTGGGCTGTAACTGACGCTGAGAAGCGAAAGCATGGGGAGCGAACAGG	0.249372	-2.00363	decreased abundance	black
Achromobacter	Achromobacter (ASV57)	0.41855	0.173627	TACGTAGGGTGCAAGCGTTAATCGGAATTACTGGGCGTAAAGCGTGCGCAGGCGGTTCGGAAAGAAAGATGTGAAATCCCAGAGCTTAACTTTGGAACTGCATTTTTAACTACCGGGCTAGAGTGTGTCAGAGGGAGGTGGAATTCCGCGTGTAGCAGTGAAATGCGTAGATATGCGGAGGAACACCGATGGCGAAGGCAGCCTCCTGGGATAACACTGACGCTCATGCACGAAAGCGTGGGGAGCAAACAGG	0.414829	-1.26941	decreased abundance	black
Actinomyces	Actinomyces (ASV29)	1.20481	0.641361	TACGTAGGGTGCGAGCGTTGTCCGGAATTATTGGGCGTAAAGGGCTTGTAGGCGGTTTGTCGCGTCTGCCGTGAAATCCTCTGGCTTAACTGGGGGCGTGCGGTGGGTACGGGCAGGCTTGAGTGCGGTAGGGGAGACTGGAACTCCTGGTGTAGCGGTGGAATGCGCAGATATCAGGAAGAACACCGGTGGCGAAGGCGGGTCTCTGGGCCGTTACTGACGCTGAGGAGCGAAAGCGTGGGGAGCGAACAGG	0.532335	-0.909593	decreased abundance	black
Actinomyces odontolyticus	Actinomyces odontolyticus (ASV9)	8.44231	4.8654	TACGTAGGGCGCGAGCGTTGTCCGGAATTATTGGGCGTAAAGGGCTTGTAGGCGGTTGGTCGCGTCTGCCGTGAAATCCTCTGGCTTAACTGGGGGCGTGCGGTGGGTACGGGCTGACTTGAGTGCGGTAGGGGAGACTGGAACTCCTGGTGTAGCGGTGGAATGCGCAGATATCAGGAAGAACACCGGTGGCGAAGGCGGGTCTCTGGGCCGTTACTGACGCTGAGGAGCGAAAGCGTGGGGAGCGAACAGG	0.576311	-0.79508	decreased abundance	black
Streptococcus	Streptococcus (ASV39)	0.68341	0.539656	TACGTAGGTCCCGAGCGTTATCCGGACTTATTGGGCGTAAAGCGAGCGCAGGCGGTTAGATAAGTCTGAAGTTAAAGGCTGTGGCTTAACCATAGTACGCTTTGGAAACTGTTTAACTTGAGTGCAGAAGGGGAGAGTGGAATTCCATGTGTAGCGGTGAAATGCGTAGATATATGGAGGAACACCGGTGGCGAAAGCGGCTCTCTGGTCTGTAACTGACGCTGAGGCTCGAAAGCGTGGGGAGCAAACAGG	0.789651	-0.340712	decreased abundance	black
Streptococcus	Streptococcus (ASV2)	28.3938	22.5379	TACGTAGGTCCCGAGCGTTATCCGGATTTATTGGGCGTAAAGCGAGCGCAGGCGGTTAGATAAGTCTGAAGTTAAAGGCTGTGGCTTAACCATAGTACGCTTTGGAAACTGTTTAACTTGAGTGCAGAAGGGGAGAGTGGAATTCCATGTGTAGCGGTGAAATGCGTAGATATATGGAGGAACACCGGTGGCGAAAGCGGCTCTCTGGTCTGTAACTGACGCTGAGGCTCGAAAGCGTGGGGAGCAAACAGG	0.793763	-0.33322	decreased abundance	black
Streptococcus	Streptococcus (ASV7)	0.154795	0.128425	TACGTAGGTCCCGAGCGTTGTCCGGATTTATTGGGCGTAAAGCGAGCGCAGGCGGTTAGATAAGTCTGAAGTTAAAGGCTGTGGCTTAACCATAGTACGCTTTGGAAACTGTTTAACTTGAGTGCAAGAGGGGAGAGTGGAATTCCATGTGTAGCGGTGAAATGCGTAGATATATGGAGGAACACCGGTGGCGAAAGCGGCTCTCTGGCTTGTAACTGACGCTGAGGCTCGAAAGCGTGGGGAGCAAACAGG	0.829644	-0.269435	decreased abundance	black
Atopobium parvulum	Atopobium parvulum (ASV32)	0.51816	0.714184	TACGTAGGGGGCAAGCGTTATCCGGATTCATTGGGCGTAAAGCGCTCGTAGGCGGTCTGTTAGGTCGGGAGTTAAATCCGGGGGCTCAACCCCCGTTCGCTCCCGATACCGGCAGACTTGAGTTTGGTAGGGGAAGGTGGAATTCCTAGTGTAGCGGTGGAATGCGCAGATATTAGGAAGAACACCAGTGGCGAAGGCGGCCTTCTGGGCCATAACTGACGCTGAGGAGCGAAAGCTAGGGGAGCAAACAGG	1.37831	0.462899	increased abundance	deeppink3
Pseudomonas	Pseudomonas (ASV1)	27.3808	46.9965	TACGAAGGGTGCAAGCGTTAATCGGAATTACTGGGCGTAAAGCGCGCGTAGGTGGTTCAGCAAGTTGGATGTGAAATCCCCGGGCTCAACCTGGGAACTGCATCCAAAACTACTGAGCTAGAGTACGGTAGAGGGTGGTGGAATTTCCTGTGTAGCGGTGAAATGCGTAGATATAGGAAGGAACACCAGTGGCGAAGGCGACCACCTGGACTGATACTGACACTGAGGTGCGAAAGCGTGGGGAGCAAACAGG	1.7164	0.779389	increased abundance	deeppink3
Pseudomonas	Pseudomonas (ASV4)	10.6654	18.424	TACGAAGGGTGCAAGCGTTAATCGGAATTACTGGGCGTAAAGCGCGCGTAGGTGGTTCAGCAAGTTGGATGTGAAATCCCCGGGGTCAACCTGGGAACTGCATCCAAAACTACTGAGCTAGAGTACGGTAGAGGGTGGTGGAATTTCCTGTGTAGCGGTGAAATGCGTAGATATAGGAAGGAACACCAGTGGCGAAGGCGACCACCTGGACTGATACTGACACTGAGGTGCGAAAGCGTGGGGAGCAAACAGG	1.72747	0.788657	increased abundance	deeppink3
Enterococcus	Enterococcus (ASV33)	0.600088	1.34122	TACGTAGGTGGCAAGCGTTGTCCGGATTTATTGGGCGTAAAGCGAGCGCAGGCGGTTTCTTAAGTCTGATGTGAAAGCCCCCGGCTCAACCGGGGAGGGTCATTGGAAACTGGGAGACTTGAGTGCAGAAGAGGAGAGTGGAATTCCATGTGTAGCGGTGAAATGCGTAGATATATGGAGGAACACCAGTGGCGAAGGCGGCTCTCTGGTCTGTAACTGACGCTGAGGCTCGAAAGCGTGGGGAGCAAACAGG	2.23504	1.1603	increased abundance	deeppink3
Streptococcus	Streptococcus (ASV17)	0.0307216	0.158611	TACGTAGGTCCCGAGCGTTGTCCGGATTTATTGGGCGTAAAGCGAGCGCAGGCGGTTTGATAAGTCTGAAGTTAAAGGCTGTGGCTCAACCATAGTTCGCTTTGGAAACTGTCAAACTTGAGTGCAGAAGGGGAGAGTGGAATTCCATGTGTAGCGGTGAAATGCGTAGATATATGGAGGAACACCGGTGGCGAAAGCGGCTCTCTGGTCTGTAACTGACGCTGAGGCTCGAAAGCGTGGGGAGCGAACAGG	5.16285	2.36817	increased abundance	deeppink3
PATIENT 5
TaxName	TaxNameCount	neg.prop.mean	pos.prop.mean	OTU	FC	log2FC	colorname	colorhex
Actinomyces	Actinomyces (ASV29)	0.0526284	0	TACGTAGGGTGCGAGCGTTGTCCGGAATTATTGGGCGTAAAGGGCTTGTAGGCGGTTTGTCGCGTCTGCCGTGAAATCCTCTGGCTTAACTGGGGGCGTGCGGTGGGTACGGGCAGGCTTGAGTGCGGTAGGGGAGACTGGAACTCCTGGTGTAGCGGTGGAATGCGCAGATATCAGGAAGAACACCGGTGGCGAAGGCGGGTCTCTGGGCCGTTACTGACGCTGAGGAGCGAAAGCGTGGGGAGCGAACAGG	0	#NAME?	only in A	#cdbfb1
Atopobium parvulum	Atopobium parvulum (ASV32)	0.287902	0.0632416	TACGTAGGGGGCAAGCGTTATCCGGATTCATTGGGCGTAAAGCGCTCGTAGGCGGTCTGTTAGGTCGGGAGTTAAATCCGGGGGCTCAACCCCCGTTCGCTCCCGATACCGGCAGACTTGAGTTTGGTAGGGGAAGGTGGAATTCCTAGTGTAGCGGTGGAATGCGCAGATATTAGGAAGAACACCAGTGGCGAAGGCGGCCTTCTGGGCCATAACTGACGCTGAGGAGCGAAAGCTAGGGGAGCAAACAGG	0.219664	-2.18663	decreased abundance	black
Rothia mucilaginosa	Rothia mucilaginosa (ASV8)	3.3401	0.775518	TACGTAGGGCGCGAGCGTTGTCCGGAATTATTGGGCGTAAAGAGCTTGTAGGCGGTTTGTCGCGTCTGCTGTGAAAGGCCGGGGCTTAACTCCGTGTATTGCAGTGGGTACGGGCAGACTAGAGTGCAGTAGGGGAGACTGGAATTCCTGGTGTAGCGGTGGAATGCGCAGATATCAGGAGGAACACCGATGGCGAAGGCAGGTCTCTGGGCTGTAACTGACGCTGAGAAGCGAAAGCATGGGGAGCGAACAGG	0.232184	-2.10666	decreased abundance	black
Gemella	Gemella (ASV15)	1.9698	0.734752	TACGTAGGTGGCAAGCGTTGTCCGGAATTATTGGGCGTAAAGCGCGCGCAGGTGGTTTAATAAGTCTGATGTGAAAGCCCACGGCTCAACCGTGGAGGGTCATTGGAAACTGTTAAACTTGAGTGCAGGAGAGAAAAGTGGAATTCCTAGTGTAGCGGTGAAATGCGTAGAGATTAGGAGGAACACCAGTGGCGAAGGCGGCTTTTTGGCCTGTAACTGACACTGAGGCGCGAAAGCGTGGGGAGCAAACAGG	0.373008	-1.42272	decreased abundance	black
Granulicatella	Granulicatella (ASV14)	1.53234	0.591852	TACGTAGGTGGCAAGCGTTGTCCGGATTTATTGGGCGTAAAGCGAGCGCAGGCGGTTCCTTAAGTCTGATGTGAAAGCCCCCGGCTCAACCGGGGAGGGTCATTGGAAACTGGGGAACTTGAGTGCAGAAGAGGAGAGTGGAATTCCATGTGTAGCGGTGAAATGCGTAGATATATGGAGGAACACCAGTGGCGAAGGCGACTCTCTGGTCTGTAACTGACGCTGAGGCTCGAAAGCGTGGGTAGCAAACAGG	0.386241	-1.37243	decreased abundance	black
Porphyromonas pasteri	Porphyromonas pasteri (ASV16)	4.11902	1.62228	TACGGAGGATGCGAGCGTTATCCGGATTTATTGGGTTTAAAGGGTGCGTAGGCGGCCTGTTAAGTCAGCGGTGAAATCTAGGAGCTTAACTCCTAAATTGCCATTGATACTGGCGGGCTTGAGTGTAGATGAGGTAGGCGGAATGCGTGGTGTAGCGGTGGAATGCATAGATATCACGCAGAACTCCGATTGCGAAGGCAGCTTACTAAGGTACAACTGACGCTGAAGCACGAAAGCGTGGGTATCAAACAGG	0.393852	-1.34428	decreased abundance	black
Solobacterium moorei	Solobacterium moorei (ASV45)	0.564117	0.241008	TACGTAGGTGGCGAGCGTTATCCGGAATTATTGGGCGTAAAGGGTGCGTAGGCGGCCTGTTAAGTAAGTGGTTAAATTGTTGGGCTCAACCCAATCCAGCCACTTAAACTGGCAGGCTAGAGTATTGGAGAGGCAAGTGGAATTCCATGTGTAGCGGTAAAATGCGTAGATATATGGAGGAACACCAGTGGCGAAGGCGGCTTGCTAGCCAAAGACTGACGCTCATGCACGAAAGCGTGGGGAGCAAATAGG	0.427231	-1.22691	decreased abundance	black
Actinomyces graevenitzii	Actinomyces graevenitzii (ASV26)	1.67593	0.731741	TACGTAGGGCGCAAGCGTTGTCCGGAATTATTGGGCGTAAAGAGCTCGTAGGCGGCTGGTCGCGTCTGTCGTGAAAACTTCCGGCTCAACCGGGGGCTTGCGGTGGGTACGGGCCGGCTAGAGTGCGGTAGGGGTAACTGGAACTCCTGGTGTAGCGGTGGAATGCGCAGATATCAGGAAGAACACCGATGGCGAAGGCAGGTTACTGGGCCGTTACTGACGCTGAGGAGCGAAAGCGTGGGGAGCGAACAGG	0.436618	-1.19556	decreased abundance	black
Prevotella melaninogenica	Prevotella melaninogenica (ASV6)	2.31657	1.20343	TACGGAAGGTCCAGGCGTTATCCGGATTTATTGGGTTTAAAGGGAGCGTAGGCTGGAGATTAAGTGTGTTGTGAAATGTAGACGCTCAACGTCTGAATTGCAGCGCATACTGGTTTCCTTGAGTACGCACAACGTTGGCGGAATTCGTCGTGTAGCGGTGAAATGCTTAGATATGACGAAGAACTCCGATTGCGAAGGCAGCTGACGGGAGCGCAACTGACGCTTAAGCTCGAAGGTGCGGGTATCAAACAGG	0.519488	-0.944839	decreased abundance	black
Streptococcus	Streptococcus (ASV7)	3.11145	1.72621	TACGTAGGTCCCGAGCGTTGTCCGGATTTATTGGGCGTAAAGCGAGCGCAGGCGGTTAGATAAGTCTGAAGTTAAAGGCTGTGGCTTAACCATAGTACGCTTTGGAAACTGTTTAACTTGAGTGCAAGAGGGGAGAGTGGAATTCCATGTGTAGCGGTGAAATGCGTAGATATATGGAGGAACACCGGTGGCGAAAGCGGCTCTCTGGCTTGTAACTGACGCTGAGGCTCGAAAGCGTGGGGAGCAAACAGG	0.554794	-0.849977	decreased abundance	black
Parvimonas micra	Parvimonas micra (ASV44)	0.638841	0.354902	TACGTATGGGGCGAGCGTTGTCCGGAATTATTGGGCGTAAAGGGTACGTAGGCGGTTTTTTAAGTCAGGTGTGAAAGCGTGAGGCTTAACCTCATTAAGCACTTGAAACTGGAAGACTTGAGTGAAGGAGAGGAAAGTGGAATTCCTAGTGTAGCGGTGAAATGCGTAGATATTAGGAGGAATACCGGTGGCGAAGGCGACTTTCTGGACTTTTACTGACGCTCAGGTACGAAAGCGTGGGGAGCAAACAGG	0.555541	-0.848035	decreased abundance	black
Leptotrichia	Leptotrichia (ASV5)	0.852452	0.488484	TACGTATGTCGCGAGCGTTATCCGGAATTATTGGGCATAAAGGGCATCTAGGCGGCCTTTCAAGTCAGGGGTGAAAACCTGCGGCTCAACCGCAGGCCTGCCTTTGAAACTGATAGGCTGGAGTACCGGAGAGGTGGACGGAACTGCACGAGTAGAGGTGAAATTCGTAGATATGTGCAGGAATGCCGATGATGAAGATAGTTCACTGGACGGTAACTGACGCTGAAGTGCGAAAGCCGGGGGAGCGAACAGG	0.573033	-0.803309	decreased abundance	black
Prevotella salivae	Prevotella salivae (ASV30)	0.448405	0.280345	TACGGAAGGTCCAGGCGTTATCCGGATTTATTGGGTTTAAAGGGAGCGTAGGCCGTGGATTAAGCGTGTTGTGAAATGTAGACGCTCAACGTCTGAATTGCAGCGCGAACTGGTTCACTTGAGTATGCACAACGTAGGCGGAATTCGTCGTGTAGCGGTGAAATGCTTAGATATGACGAAGAACTCCGATTGCGAAGGCAGCTTACGGGAGCACAACTGACGCTGAAGCTCGAAGGTGCGGGTATCAAACAGG	0.625205	-0.677598	decreased abundance	black
Streptococcus	Streptococcus (ASV2)	3.15414	1.99472	TACGTAGGTCCCGAGCGTTATCCGGATTTATTGGGCGTAAAGCGAGCGCAGGCGGTTAGATAAGTCTGAAGTTAAAGGCTGTGGCTTAACCATAGTACGCTTTGGAAACTGTTTAACTTGAGTGCAGAAGGGGAGAGTGGAATTCCATGTGTAGCGGTGAAATGCGTAGATATATGGAGGAACACCGGTGGCGAAAGCGGCTCTCTGGTCTGTAACTGACGCTGAGGCTCGAAAGCGTGGGGAGCAAACAGG	0.632415	-0.661057	decreased abundance	black
Actinomyces odontolyticus	Actinomyces odontolyticus (ASV9)	0.250957	0.170861	TACGTAGGGCGCGAGCGTTGTCCGGAATTATTGGGCGTAAAGGGCTTGTAGGCGGTTGGTCGCGTCTGCCGTGAAATCCTCTGGCTTAACTGGGGGCGTGCGGTGGGTACGGGCTGACTTGAGTGCGGTAGGGGAGACTGGAACTCCTGGTGTAGCGGTGGAATGCGCAGATATCAGGAAGAACACCGGTGGCGAAGGCGGGTCTCTGGGCCGTTACTGACGCTGAGGAGCGAAAGCGTGGGGAGCGAACAGG	0.68084	-0.554613	decreased abundance	black
Streptococcus	Streptococcus (ASV17)	1.41033	1.00765	TACGTAGGTCCCGAGCGTTGTCCGGATTTATTGGGCGTAAAGCGAGCGCAGGCGGTTTGATAAGTCTGAAGTTAAAGGCTGTGGCTCAACCATAGTTCGCTTTGGAAACTGTCAAACTTGAGTGCAGAAGGGGAGAGTGGAATTCCATGTGTAGCGGTGAAATGCGTAGATATATGGAGGAACACCGGTGGCGAAAGCGGCTCTCTGGTCTGTAACTGACGCTGAGGCTCGAAAGCGTGGGGAGCGAACAGG	0.71448	-0.485035	decreased abundance	black
Veillonella	Veillonella (ASV13)	1.22309	0.895795	TACGTAGGTGGCAAGCGTTGTCCGGAATTATTGGGCGTAAAGCGCGCGCAGGCGGATAGGTCAGTCTGTCTTAAAAGTTCGGGGCTTAACCCCGTGATGGGATGGAAACTGCCAATCTAGAGTATCGGAGAGGAAAGTGGAATTCCTAGTGTAGCGGTGAAATGCGTAGATATTAGGAAGAACACCAGTGGCGAAGGCGACTTTCTGGACGAAAACTGACGCTGAGGCGCGAAAGCCAGGGGAGCGAACGGG	0.732403	-0.449291	decreased abundance	black
Alloprevotella	Alloprevotella (ASV24)	1.48974	1.21711	TACGGAAGGTCCAGGCGTTATCCGGATTTATTGGGTTTAAAGGGAGCGTAGGCGGATTGTTAAGTCAGCGGTTAAAGGGTGTGGCTCAACCATGCATTGCCGTTGAAACTGGCGATCTTGAGTGCAGACAGGGATGCCGGAATTCGTGGTGTAGCGGTGAAATGCTTAGATATCACGAAGAACTCCGATCGCGAAGGCAGGTGTCCGGGCTGCGACTGACGCTGAGGCTCGAAAGTGTGGGTATCAAACAGG	0.816998	-0.291595	decreased abundance	black
Prevotella	Prevotella (ASV25)	1.25056	1.05114	TACGGAAGGTCCGGGCGTTATCCGGATTTATTGGGTTTAAAGGGAGCGTAGGCCGGAGATTAAGTGTGTTGTGAAATGTAGACGCTCAACGTCTGACTTGCAGCGCATACTGGTTTCCTTGAGTACGCACAACGTTGGCGGAATTCGTCGTGTAGCGGTGAAATGCTTAGATATGACGAAGAACTCCGATTGCGAAGGCAGCTGACGGGAGCGCAACTGACGCTTAAGCTCGAAGGTGCGGGTATCGAACAGG	0.840534	-0.250622	decreased abundance	black
Campylobacter concisus	Campylobacter concisus (ASV42)	0.46024	0.392655	TACGGAGGGTGCAAGCGTTACTCGGAATCACTGGGCGTAAAGGACGCGTAGGCGGATTATCAAGTCTCTTGTGAAATCCTATGGCTTAACCATAGAACTGCTTGGGAAACTGATAATCTAGAGTGAGGGAGAGGCAGATGGAATTGGTGGTGTAGGGGTAAAATCCGTAGAGATCACCAGGAATACCCATTGCGAAGGCGATCTGCTGGAACTCAACTGACGCTAATGCGTGAAAGCGTGGGGAGCAAACAGG	0.853153	-0.229124	decreased abundance	black
Alloprevotella	Alloprevotella (ASV31)	0.849928	0.780981	TACGGAAGGTCCAGGCGTTATCCGGATTTATTGGGTTTAAAGGGAGCGTAGGCGGATTGTTAAGTCAGCGGTTAAAGGGTGTGGCTCAACCATGCATTGCCGTTGAAACTGGCGATCTTGAGTGCAGACAGGGATGCCGGAATTCGTGGTGTAGCGGTGAAATGCTTAGATATCACGAAGAACTCCGATCGCGAAGGCAGGTGTCCGGGCTGCAACTGACGCTGAGGCTCGAAAGTGTGGGTATCAAACAGG	0.91888	-0.122051	decreased abundance	black
Peptostreptococcus stomatis	Peptostreptococcus stomatis (ASV52)	0.0133684	0.012559	TACGTAGGGGGCTAGCGTTATCCGGATTTACTGGGCGTAAAGGGTGCGTAGGTGGTCCTTCAAGTCGGTGGTTAAAGGCTACGGCTCAACCGTAGTAAGCCGCCGAAACTGGAGGACTTGAGTGCAGGAGAGGAAAGTGGAATTCCCAGTGTAGCGGTGAAATGCGTAGATATTGGGAGGAACACCAGTAGCGAAGGCGGCTTTCTGGACTGCAACTGACACTGAGGCACGAAAGCGTGGGTAGCAAACAGG	0.939455	-0.090104	decreased abundance	black
Fusobacterium	Fusobacterium (ASV3)	14.8031	14.5484	TACGTATGTCACAAGCGTTATCCGGATTTATTGGGCGTAAAGCGCGTCTAGGTGGTTATGTAAGTCTGATGTGAAAATGCAGGGCTCAACTCTGTATTGCGTTGGAAACTGTGTAACTAGAGTACTGGAGAGGTAAGCGGAACTACAAGTGTAGAGGTGAAATTCGTAGATATTTGTAGGAATGCCGATGGGGAAGCCAGCTTACTGGACAGATACTGACGCTGAAGCGCGAAAGCGTGGGTAGCAAACAGG	0.982795	-0.0250381	decreased abundance	black
Scardovia wiggsiae	Scardovia wiggsiae (ASV48)	0.25914	0.270436	TACGTAGGGTGCAAGCGTTGTCCGGATTTATTGGGCGTAAAGGGCTCGTAGGCGGTTTGTTGCGTCTGGTGTGAAAGCTTACTGCTTAACGGTAGGTTGCGCTGGATACGGGCAGGCTTGAGTGCAGTAGGGGAGACTGGAATTCTCGGTGTAACGGTGGAATGTGTAGATATCGGGAAGAACACCTATGGCGAAGGCAGGTCTCTGGGCTGTTACTGACGCTGAGGAGCGAAAGCGTGGGGAGCGAACAGG	1.04359	0.0615515	increased abundance	deeppink3
Pseudomonas	Pseudomonas (ASV1)	51.9455	63.2809	TACGAAGGGTGCAAGCGTTAATCGGAATTACTGGGCGTAAAGCGCGCGTAGGTGGTTCAGCAAGTTGGATGTGAAATCCCCGGGCTCAACCTGGGAACTGCATCCAAAACTACTGAGCTAGAGTACGGTAGAGGGTGGTGGAATTTCCTGTGTAGCGGTGAAATGCGTAGATATAGGAAGGAACACCAGTGGCGAAGGCGACCACCTGGACTGATACTGACACTGAGGTGCGAAAGCGTGGGGAGCAAACAGG	1.21822	0.284769	increased abundance	deeppink3
Bergeyella	Bergeyella (ASV36)	0.106138	0.132094	TACGGAGGGTGCAAGCGTTATCCGGATTTATTGGGTTTAAAGGGTCCGTAGGTGGGCTGATAAGTCAGCGGTGAAATCCTGCAGCTTAACTGTAGAACTGCCGTTGATACTGTTAGTCTTGAGTGTATTTGAAGTGGCTGGAATAAGTAGTGTAGCGGTGAAATGCATAGATATTACTTAGAACACCAATTGCGAAGGCAGGTCACTAAGATACAACTGACGCTGAGGGACGAAAGCGTGGGGAGCGAACAGG	1.24455	0.315621	increased abundance	deeppink3
Prevotella pallens	Prevotella pallens (ASV19)	0.454066	0.660062	TACGGAAGGTCCAGGCGTTATCCGGATTTATTGGGTTTAAAGGGAGTGTAGGCGGTTTGTTAAGCGTGTTGTGAAATTTAGGTGCTCAACATTTAACTTGCAGCGCGAACTGTCAGACTTGAGTACACGCAACGTATGCGGAATTCATGGTGTAGCGGTGAAATGCTTAGATATCATGAAGAACTCCGATTGCGAAGGCAGCATACGGGAGTGTAACTGACGCTTAAGCTCGAAGGTGCGGGTATCGAACAGG	1.45367	0.539699	increased abundance	deeppink3
Streptococcus anginosus	Streptococcus anginosus (ASV46)	0.344099	0.503021	TACGTAGGTCCCGAGCGTTGTCCGGATTTATTGGGCGTAAAGCGAGCGCAGGCGGTTAGAAAAGTCTGAAGTGAAAGGCAGTGGCTCAACCATTGTAGGCTTTGGAAACTGTTTAACTTGAGTGCAGAAGGGGAGAGTGGAATTCCATGTGTAGCGGTGAAATGCGTAGATATATGGAGGAACACCGGTGGCGAAAGCGGCTCTCTGGTCTGTCACTGACGCTGAGGCTCGAAAGCGTGGGGAGCGAACAGG	1.46185	0.547794	increased abundance	deeppink3
Capnocytophaga sputigena	Capnocytophaga sputigena (ASV49)	0.224617	0.514729	TACGGAGGATGCGAGCGTTATCCGGAATCATTGGGTTTAAAGGGTCCGTAGGCGGGCTGATAAGTCAGAGGTGAAAGCGCTTAGCTCAACTAAGCAACTGCCTTTGAAACTGTCAGTCTTGAATGATTGTGAAGTAGTTGGAATGTGTAGTGTAGCGGTGAAATGCTTAGATATTACACAGAACACCGATAGCGAAGGCATATTACTAACAATTTATTGACGCTGATGGACGAAAGCGTGGGGAGCGAACAGG	2.29159	1.19635	increased abundance	deeppink3
Actinomyces	Actinomyces (ASV43)	0.0689081	0.230867	TACGTAGGGCGCGAGCGTTGTCCGGAATTATTGGGCGTAAAGAGCTCGTAGGCGGCTGGTCGCGTCTGTCGTGAAATCCTCTGGCTTAACTGGGGGCTTGCGGTGGGTACGGGCCGGCTTGAGTGCGGTAGGGGAGACTGGAACTCCTGGTGTAGCGGTGGAATGCGCAGATATCAGGAAGAACACCGGTGGCGAAGGCGGGTCTCTGGGCCGTTACTGACGCTGAGGAGCGAAAGCGTGGGGAGCGAACAGG	3.35036	1.74431	increased abundance	deeppink3
Streptococcus	Streptococcus (ASV12)	0.767549	3.44375	TACGTAGGTCCCGAGCGTTGTCCGGATTTATTGGGCGTAAAGCGAGCGCAGGCGGTTAGATAAGTCTGAAGTTAAAGGCTGTGGCTTAACCATAGTATGCTTTGGAAACTGTTTAACTTGAGTGCAGAAGGGGAGAGTGGAATTCCATGTGTAGCGGTGAAATGCGTAGATATATGGAGGAACACCGGTGGCGAAAGCGGCTCTCTGGTCTGTAACTGACGCTGAGGCTCGAAAGCGTGGGGAGCAAACAGG	4.48668	2.16565	increased abundance	deeppink3
Rothia dentocariosa	Rothia dentocariosa (ASV37)	0.0149287	0.0785208	TACGTAGGGCGCGAGCGTTGTCCGGAATTATTGGGCGTAAAGAGCTTGTAGGCGGTTGGTCGCGTCTGCTGTGAAAGGCTGGGGCTTAACCCTGGTTTTGCAGTGGGTACGGGCTAACTAGAGTGCAGTAGGGGAGACTGGAATTCCTGGTGTAGCGGTGGAATGCGCAGATATCAGGAGGAACACCGATGGCGAAGGCAGGTCTCTGGGCTGTAACTGACGCTGAGAAGCGAAAGCATGGGGAGCGAACAGG	5.25972	2.39498	increased abundance	deeppink3
PATIENT 6
TaxName	TaxNameCount	neg.prop.mean	pos.prop.mean	OTU	FC	log2FC	colorname	colorhex
Actinomyces	Actinomyces (ASV29)	0.159026	0	TACGTAGGGTGCGAGCGTTGTCCGGAATTATTGGGCGTAAAGGGCTTGTAGGCGGTTTGTCGCGTCTGCCGTGAAATCCTCTGGCTTAACTGGGGGCGTGCGGTGGGTACGGGCAGGCTTGAGTGCGGTAGGGGAGACTGGAACTCCTGGTGTAGCGGTGGAATGCGCAGATATCAGGAAGAACACCGGTGGCGAAGGCGGGTCTCTGGGCCGTTACTGACGCTGAGGAGCGAAAGCGTGGGGAGCGAACAGG	0	#NAME?	only in A	#cdbfb1
Rothia mucilaginosa	Rothia mucilaginosa (ASV8)	4.4956	1.41791	TACGTAGGGCGCGAGCGTTGTCCGGAATTATTGGGCGTAAAGAGCTTGTAGGCGGTTTGTCGCGTCTGCTGTGAAAGGCCGGGGCTTAACTCCGTGTATTGCAGTGGGTACGGGCAGACTAGAGTGCAGTAGGGGAGACTGGAATTCCTGGTGTAGCGGTGGAATGCGCAGATATCAGGAGGAACACCGATGGCGAAGGCAGGTCTCTGGGCTGTAACTGACGCTGAGAAGCGAAAGCATGGGGAGCGAACAGG	0.315401	-1.66474	decreased abundance	black
Leptotrichia	Leptotrichia (ASV5)	9.92975	3.19544	TACGTATGTCGCGAGCGTTATCCGGAATTATTGGGCATAAAGGGCATCTAGGCGGCCTTTCAAGTCAGGGGTGAAAACCTGCGGCTCAACCGCAGGCCTGCCTTTGAAACTGATAGGCTGGAGTACCGGAGAGGTGGACGGAACTGCACGAGTAGAGGTGAAATTCGTAGATATGTGCAGGAATGCCGATGATGAAGATAGTTCACTGGACGGTAACTGACGCTGAAGTGCGAAAGCCGGGGGAGCGAACAGG	0.321805	-1.63574	decreased abundance	black
Actinomyces odontolyticus	Actinomyces odontolyticus (ASV9)	1.17919	0.435672	TACGTAGGGCGCGAGCGTTGTCCGGAATTATTGGGCGTAAAGGGCTTGTAGGCGGTTGGTCGCGTCTGCCGTGAAATCCTCTGGCTTAACTGGGGGCGTGCGGTGGGTACGGGCTGACTTGAGTGCGGTAGGGGAGACTGGAACTCCTGGTGTAGCGGTGGAATGCGCAGATATCAGGAAGAACACCGGTGGCGAAGGCGGGTCTCTGGGCCGTTACTGACGCTGAGGAGCGAAAGCGTGGGGAGCGAACAGG	0.369467	-1.43648	decreased abundance	black
Veillonella	Veillonella (ASV13)	2.95551	1.30016	TACGTAGGTGGCAAGCGTTGTCCGGAATTATTGGGCGTAAAGCGCGCGCAGGCGGATAGGTCAGTCTGTCTTAAAAGTTCGGGGCTTAACCCCGTGATGGGATGGAAACTGCCAATCTAGAGTATCGGAGAGGAAAGTGGAATTCCTAGTGTAGCGGTGAAATGCGTAGATATTAGGAAGAACACCAGTGGCGAAGGCGACTTTCTGGACGAAAACTGACGCTGAGGCGCGAAAGCCAGGGGAGCGAACGGG	0.439909	-1.18472	decreased abundance	black
Capnocytophaga granulosa	Capnocytophaga granulosa (ASV47)	0.343074	0.152476	TACGGAGGATGCGAGCGTTATTCGGAATCATTGGGTTTAAAGGGTCTGTAGGCGGGCTATTAAGTCAGGGGTGAAAGGTTTCAGCTTAACTGAGAAATTGCCTTTGATACTGGTAGTCTTGAATATCTGTGAAGTTCTTGGAATGTGTAGTGTAGCGGTGAAATGCTTAGATATTACACAGAACACCGATTGCGGAGGCAGGGGACTAACAGACGATTGACGCTGAGAGACGAAAGCGTGGGGAGCGAACAGG	0.444441	-1.16994	decreased abundance	black
Prevotella salivae	Prevotella salivae (ASV30)	0.495744	0.241834	TACGGAAGGTCCAGGCGTTATCCGGATTTATTGGGTTTAAAGGGAGCGTAGGCCGTGGATTAAGCGTGTTGTGAAATGTAGACGCTCAACGTCTGAATTGCAGCGCGAACTGGTTCACTTGAGTATGCACAACGTAGGCGGAATTCGTCGTGTAGCGGTGAAATGCTTAGATATGACGAAGAACTCCGATTGCGAAGGCAGCTTACGGGAGCACAACTGACGCTGAAGCTCGAAGGTGCGGGTATCAAACAGG	0.48782	-1.03558	decreased abundance	black
Scardovia wiggsiae	Scardovia wiggsiae (ASV48)	0.101263	0.0551954	TACGTAGGGTGCAAGCGTTGTCCGGATTTATTGGGCGTAAAGGGCTCGTAGGCGGTTTGTTGCGTCTGGTGTGAAAGCTTACTGCTTAACGGTAGGTTGCGCTGGATACGGGCAGGCTTGAGTGCAGTAGGGGAGACTGGAATTCTCGGTGTAACGGTGGAATGTGTAGATATCGGGAAGAACACCTATGGCGAAGGCAGGTCTCTGGGCTGTTACTGACGCTGAGGAGCGAAAGCGTGGGGAGCGAACAGG	0.545067	-0.875494	decreased abundance	black
Atopobium parvulum	Atopobium parvulum (ASV32)	0.0530854	0.0292057	TACGTAGGGGGCAAGCGTTATCCGGATTCATTGGGCGTAAAGCGCTCGTAGGCGGTCTGTTAGGTCGGGAGTTAAATCCGGGGGCTCAACCCCCGTTCGCTCCCGATACCGGCAGACTTGAGTTTGGTAGGGGAAGGTGGAATTCCTAGTGTAGCGGTGGAATGCGCAGATATTAGGAAGAACACCAGTGGCGAAGGCGGCCTTCTGGGCCATAACTGACGCTGAGGAGCGAAAGCTAGGGGAGCAAACAGG	0.550166	-0.862062	decreased abundance	black
Tannerella	Tannerella (ASV28)	0.820573	0.469595	TACGGAGGATGCGAGCGTTATCCGGATTTATTGGGTTTAAAGGGTGCGTAGGTGGACTGTTAAGTCAGTGGTGAAAGTTTGTCGCTCAACGATAAAATTGCCGTTGAAACTGGTGGTCTTGAGTATGGATGAAGTAGGCGGAATGCGTGGTGTAGCGGTGAAATGCATAGAGATCACGCAGAACTCCGATTGCGAAGGCAGCTTACTAAGGCATAACTGACACTGAAGCACGAAAGCGTGGGTATCAAACAGG	0.572277	-0.805215	decreased abundance	black
Streptococcus	Streptococcus (ASV2)	4.93347	2.88349	TACGTAGGTCCCGAGCGTTATCCGGATTTATTGGGCGTAAAGCGAGCGCAGGCGGTTAGATAAGTCTGAAGTTAAAGGCTGTGGCTTAACCATAGTACGCTTTGGAAACTGTTTAACTTGAGTGCAGAAGGGGAGAGTGGAATTCCATGTGTAGCGGTGAAATGCGTAGATATATGGAGGAACACCGGTGGCGAAAGCGGCTCTCTGGTCTGTAACTGACGCTGAGGCTCGAAAGCGTGGGGAGCAAACAGG	0.584476	-0.774785	decreased abundance	black
Actinomyces	Actinomyces (ASV43)	0.25107	0.149387	TACGTAGGGCGCGAGCGTTGTCCGGAATTATTGGGCGTAAAGAGCTCGTAGGCGGCTGGTCGCGTCTGTCGTGAAATCCTCTGGCTTAACTGGGGGCTTGCGGTGGGTACGGGCCGGCTTGAGTGCGGTAGGGGAGACTGGAACTCCTGGTGTAGCGGTGGAATGCGCAGATATCAGGAAGAACACCGGTGGCGAAGGCGGGTCTCTGGGCCGTTACTGACGCTGAGGAGCGAAAGCGTGGGGAGCGAACAGG	0.595003	-0.749031	decreased abundance	black
Veillonella	Veillonella (ASV27)	0.992629	0.675577	TACGTAGGTGGCAAGCGTTGTCCGGAATTATTGGGCGTAAAGCGCGCGCAGGCGGATCAGTTAGTCTGTCTTAAAAGTTCGGGGCTTAACCCCGTGATGGGATGGAAACTGCTGATCTAGAGTATCGGAGAGGAAAGTGGAATTCCTAGTGTAGCGGTGAAATGCGTAGATATTAGGAAGAACACCAGTGGCGAAGGCGACTTTCTGGACGAAAACTGACGCTGAGGCGCGAAAGCCAGGGGAGCGAACGGG	0.680594	-0.555133	decreased abundance	black
Rothia dentocariosa	Rothia dentocariosa (ASV37)	0.447743	0.33716	TACGTAGGGCGCGAGCGTTGTCCGGAATTATTGGGCGTAAAGAGCTTGTAGGCGGTTGGTCGCGTCTGCTGTGAAAGGCTGGGGCTTAACCCTGGTTTTGCAGTGGGTACGGGCTAACTAGAGTGCAGTAGGGGAGACTGGAATTCCTGGTGTAGCGGTGGAATGCGCAGATATCAGGAGGAACACCGATGGCGAAGGCAGGTCTCTGGGCTGTAACTGACGCTGAGAAGCGAAAGCATGGGGAGCGAACAGG	0.753022	-0.409237	decreased abundance	black
Granulicatella	Granulicatella (ASV14)	2.65916	2.04984	TACGTAGGTGGCAAGCGTTGTCCGGATTTATTGGGCGTAAAGCGAGCGCAGGCGGTTCCTTAAGTCTGATGTGAAAGCCCCCGGCTCAACCGGGGAGGGTCATTGGAAACTGGGGAACTTGAGTGCAGAAGAGGAGAGTGGAATTCCATGTGTAGCGGTGAAATGCGTAGATATATGGAGGAACACCAGTGGCGAAGGCGACTCTCTGGTCTGTAACTGACGCTGAGGCTCGAAAGCGTGGGTAGCAAACAGG	0.770861	-0.375457	decreased abundance	black
Gemella	Gemella (ASV15)	2.25748	2.05499	TACGTAGGTGGCAAGCGTTGTCCGGAATTATTGGGCGTAAAGCGCGCGCAGGTGGTTTAATAAGTCTGATGTGAAAGCCCACGGCTCAACCGTGGAGGGTCATTGGAAACTGTTAAACTTGAGTGCAGGAGAGAAAAGTGGAATTCCTAGTGTAGCGGTGAAATGCGTAGAGATTAGGAGGAACACCAGTGGCGAAGGCGGCTTTTTGGCCTGTAACTGACACTGAGGCGCGAAAGCGTGGGGAGCAAACAGG	0.910302	-0.135583	decreased abundance	black
Streptococcus	Streptococcus (ASV23)	1.30159	1.23771	TACGTAGGTCCCGAGCGTTGTCCGGATTTATTGGGCGTAAAGCGAGCGCAGGCGGTTAGATAAGTCTGAAGTTAAAGGCTGTGGCTTAACCATAGTACGCTTTGGAAACTGTTTAACTTGAGTGCAGAAGGGGAGAGTGGAATTCCATGTGTAGCGGTGAAATGCGTAGATATATGGAGGAACACCGGTGGCGAAAGCGGCTCTCTGGTCTGTAACTGACGCTGAGGCTCGAAAGCGTGGGGAGCGAACAGG	0.950922	-0.0726011	decreased abundance	black
Prevotella melaninogenica	Prevotella melaninogenica (ASV6)	6.58624	6.84347	TACGGAAGGTCCAGGCGTTATCCGGATTTATTGGGTTTAAAGGGAGCGTAGGCTGGAGATTAAGTGTGTTGTGAAATGTAGACGCTCAACGTCTGAATTGCAGCGCATACTGGTTTCCTTGAGTACGCACAACGTTGGCGGAATTCGTCGTGTAGCGGTGAAATGCTTAGATATGACGAAGAACTCCGATTGCGAAGGCAGCTGACGGGAGCGCAACTGACGCTTAAGCTCGAAGGTGCGGGTATCAAACAGG	1.03906	0.0552739	increased abundance	deeppink3
Prevotella pallens	Prevotella pallens (ASV19)	0.76561	0.835939	TACGGAAGGTCCAGGCGTTATCCGGATTTATTGGGTTTAAAGGGAGTGTAGGCGGTTTGTTAAGCGTGTTGTGAAATTTAGGTGCTCAACATTTAACTTGCAGCGCGAACTGTCAGACTTGAGTACACGCAACGTATGCGGAATTCATGGTGTAGCGGTGAAATGCTTAGATATCATGAAGAACTCCGATTGCGAAGGCAGCATACGGGAGTGTAACTGACGCTTAAGCTCGAAGGTGCGGGTATCGAACAGG	1.09186	0.126788	increased abundance	deeppink3
Streptococcus	Streptococcus (ASV12)	1.953	2.24352	TACGTAGGTCCCGAGCGTTGTCCGGATTTATTGGGCGTAAAGCGAGCGCAGGCGGTTAGATAAGTCTGAAGTTAAAGGCTGTGGCTTAACCATAGTATGCTTTGGAAACTGTTTAACTTGAGTGCAGAAGGGGAGAGTGGAATTCCATGTGTAGCGGTGAAATGCGTAGATATATGGAGGAACACCGGTGGCGAAAGCGGCTCTCTGGTCTGTAACTGACGCTGAGGCTCGAAAGCGTGGGGAGCAAACAGG	1.14876	0.200078	increased abundance	deeppink3
Streptococcus	Streptococcus (ASV17)	0.670119	0.784089	TACGTAGGTCCCGAGCGTTGTCCGGATTTATTGGGCGTAAAGCGAGCGCAGGCGGTTTGATAAGTCTGAAGTTAAAGGCTGTGGCTCAACCATAGTTCGCTTTGGAAACTGTCAAACTTGAGTGCAGAAGGGGAGAGTGGAATTCCATGTGTAGCGGTGAAATGCGTAGATATATGGAGGAACACCGGTGGCGAAAGCGGCTCTCTGGTCTGTAACTGACGCTGAGGCTCGAAAGCGTGGGGAGCGAACAGG	1.17007	0.226599	increased abundance	deeppink3
Pseudomonas	Pseudomonas (ASV1)	51.7039	64.951	TACGAAGGGTGCAAGCGTTAATCGGAATTACTGGGCGTAAAGCGCGCGTAGGTGGTTCAGCAAGTTGGATGTGAAATCCCCGGGCTCAACCTGGGAACTGCATCCAAAACTACTGAGCTAGAGTACGGTAGAGGGTGGTGGAATTTCCTGTGTAGCGGTGAAATGCGTAGATATAGGAAGGAACACCAGTGGCGAAGGCGACCACCTGGACTGATACTGACACTGAGGTGCGAAAGCGTGGGGAGCAAACAGG	1.25621	0.32908	increased abundance	deeppink3
Peptostreptococcus stomatis	Peptostreptococcus stomatis (ASV52)	0.207133	0.302329	TACGTAGGGGGCTAGCGTTATCCGGATTTACTGGGCGTAAAGGGTGCGTAGGTGGTCCTTCAAGTCGGTGGTTAAAGGCTACGGCTCAACCGTAGTAAGCCGCCGAAACTGGAGGACTTGAGTGCAGGAGAGGAAAGTGGAATTCCCAGTGTAGCGGTGAAATGCGTAGATATTGGGAGGAACACCAGTAGCGAAGGCGGCTTTCTGGACTGCAACTGACACTGAGGCACGAAAGCGTGGGTAGCAAACAGG	1.45959	0.545563	increased abundance	deeppink3
Bergeyella	Bergeyella (ASV36)	0.345035	0.511597	TACGGAGGGTGCAAGCGTTATCCGGATTTATTGGGTTTAAAGGGTCCGTAGGTGGGCTGATAAGTCAGCGGTGAAATCCTGCAGCTTAACTGTAGAACTGCCGTTGATACTGTTAGTCTTGAGTGTATTTGAAGTGGCTGGAATAAGTAGTGTAGCGGTGAAATGCATAGATATTACTTAGAACACCAATTGCGAAGGCAGGTCACTAAGATACAACTGACGCTGAGGGACGAAAGCGTGGGGAGCGAACAGG	1.48274	0.568263	increased abundance	deeppink3
Streptococcus	Streptococcus (ASV7)	4.39303	6.84235	TACGTAGGTCCCGAGCGTTGTCCGGATTTATTGGGCGTAAAGCGAGCGCAGGCGGTTAGATAAGTCTGAAGTTAAAGGCTGTGGCTTAACCATAGTACGCTTTGGAAACTGTTTAACTTGAGTGCAAGAGGGGAGAGTGGAATTCCATGTGTAGCGGTGAAATGCGTAGATATATGGAGGAACACCGGTGGCGAAAGCGGCTCTCTGGCTTGTAACTGACGCTGAGGCTCGAAAGCGTGGGGAGCAAACAGG	1.55755	0.639277	increased abundance	deeppink3

## Sheet: Figure S1
Figure S1 - BONCAT labeling of P. aeruginosa, coomassie and cy5-alkyne

## Sheet: Figure S2
Figure S2 - BONCAT labeling growth curves
P. aeruginosa								A. xylosoxidans
Time (h)	AHA			MET				Time (h)	AHA			MET
0	0.0385	0.0275	0.0285	0.0167	0.0127	0.0157		0	0.0175	0.0195	0.0185	0.0167	0.0177	0.0147
1	0.1335	0.1115	0.1225	0.0477	0.0457	0.0477		1	0.0245	0.0275	0.0265	0.0207	0.0227	0.0197
2	0.2435	0.2375	0.2315	0.1587	0.1407	0.1557		2	0.0355	0.0385	0.0385	0.0267	0.0297	0.0267
3	0.3375	0.3325	0.3295	0.2437	0.2197	0.2397		3	0.0515	0.0555	0.0565	0.0357	0.0397	0.0377
4	0.4305	0.4205	0.4175	0.3407	0.3357	0.3387		4	0.0775	0.0845	0.0875	0.0507	0.0577	0.0547
5	0.5685	0.5275	0.5465	0.4397	0.4107	0.4337		5	0.1295	0.1455	0.1575	0.0777	0.0857	0.0817
6	0.6855	0.6705	0.6655	0.5757	0.5637	0.5687		6	0.2245	0.2455	0.2695	0.1227	0.1307	0.1257
7	0.8175	0.7545	0.7475	0.6797	0.6437	0.6827		7	0.3395	0.3545	0.3745	0.1997	0.2077	0.2017
8	0.8825	0.8115	0.7745	0.7687	0.6947	0.7527		8	0.4515	0.4585	0.4675	0.3017	0.3027	0.2937
9	0.9405	0.8915	0.8295	0.8467	0.7717	0.8267		9	0.5785	0.5505	0.5475	0.4187	0.4117	0.4017
10	0.9905	0.9675	0.7995	0.8987	0.8197	0.8797		10	0.6695	0.6245	0.6165	0.5227	0.5077	0.4927
11	0.9245	1.0655	0.8265	0.9487	0.8707	0.9227		11	0.7545	0.6925	0.6875	0.6237	0.6117	0.5967
12	1.0165	1.1335	0.8805	1.0127	0.9177	0.9577		12	0.8485	0.7745	0.7735	0.6927	0.6797	0.6637
13	1.0525	1.2015	0.9255	1.0437	0.9627	0.9937		13	0.9345	0.8405	0.8385	0.6947	0.6757	0.6677
14	1.0925	1.2685	0.9965	1.0867	1.0087	1.0267		14	1.0135	0.9025	0.9005	0.6967	0.6757	0.6767
15	1.0985	1.2745	1.0175	1.1117	1.0477	1.0577		15	1.0085	0.9275	0.9215	0.7177	0.6797	0.6867
16	1.1315	1.2535	1.0645	1.1357	1.0987	1.1177		16	1.0265	0.9575	0.9545	0.7457	0.7107	0.7107
17	1.1775	1.2825	1.1245	1.1757	1.1377	1.1707		17	1.0595	0.9945	0.9925	0.7987	0.7407	0.7457
18	1.2545	1.2765	1.1655	1.3167	1.2377	1.1577		18	1.0735	1.0225	1.0205	0.8777	0.7887	0.7877
S. aureus								P. melaninogenica
Time (h)	AHA			MET				Time (h)	AHA			MET
0	0.0945	0.1015	0.0995	0.0977	0.0967	0.0867		0	0.012	0.01	0.008	0.008	0.009	0.004
1	0.3295	0.3485	0.3495	0.3347	0.3357	0.3207		1	0.004	0.006	0.005	0.007	0.012	0.003
2	0.6545	0.7095	0.7075	0.6687	0.6547	0.6267		2	0.014	0.01	0.008	0.01	0.017	0.005
3	1.0195	1.0535	1.0805	0.9347	0.9077	0.8747		3	0.021	0.013	0.01	0.015	0.018	0.012
4	1.2505	1.2715	1.3005	1.1317	1.1167	1.0757		4	0.024	0.018	0.018	0.016	0.027	0.017
5	1.3535	1.3775	1.3805	1.2707	1.2467	1.2197		5	0.029	0.025	0.023	0.027	0.042	0.027
6	1.3685	1.4045	1.4015	1.3127	1.2957	1.2687		6	0.043	0.041	0.036	0.037	0.044	0.039
7	1.3775	1.4205	1.4055	1.3337	1.3197	1.2947		7	0.048	0.043	0.04	0.048	0.054	0.046
8	1.3575	1.4145	1.4045	1.3507	1.3387	1.3127		8	0.057	0.049	0.046	0.059	0.064	0.056
9	1.3645	1.4215	1.4275	1.3557	1.3447	1.3217		9	0.073	0.064	0.061	0.071	0.079	0.067
10	1.3535	1.4175	1.4275	1.3497	1.3367	1.3137		10	0.083	0.08	0.07	0.075	0.097	0.084
11	1.3585	1.4085	1.4195	1.3477	1.3367	1.3107		11	0.101	0.091	0.085	0.089	0.111	0.094
12	1.3655	1.4095	1.4125	1.3437	1.3317	1.3017		12	0.144	0.13	0.118	0.119	0.16	0.139
13	1.3685	1.4125	1.4055	1.3397	1.3287	1.3077		13	0.149	0.137	0.129	0.13	0.177	0.154
14	1.3665	1.4115	1.4055	1.3357	1.3277	1.3047		14	0.161	0.144	0.152	0.147	0.2	0.173
15	1.3705	1.3975	1.4055	1.3327	1.3207	1.2977		15	0.135	0.137	0.252	0.221	0.281	0.252
16	1.3715	1.4055	1.4135	1.3367	1.3217	1.2997		16	0.209	0.195	0.186	0.181	0.255	0.229
17	1.3775	1.4125	1.4325	1.3447	1.3267	1.3037
18	1.3835	1.4175	1.4345	1.3517	1.3357	1.3127
S. maltophilia								V. parvula
Time (h)	AHA			MET				Time (h)	AHA			MET
0	0.0225	0.0265	0.0235	0.0177	0.0197	0.0277		0	0.006	0.004	0.002	0.002	0.001	0.001
1	0.0475	0.0495	0.0475	0.0317	0.0337	0.0387		1	0.001	0.001	0.001	0.001	0.001	0.001
2	0.0925	0.0835	0.0825	0.0487	0.0497	0.0527		2	0.001	0.001	0.001	0.003	0.001	0.001
3	0.1465	0.1315	0.1335	0.0747	0.0757	0.0767		3	0.001	0.001	0.001	0.006	0.004	0.001
4	0.2125	0.1795	0.1895	0.1167	0.1177	0.1147		4	0.009	0.005	0.003	0.005	0.002	0.001
5	0.2395	0.2305	0.2535	0.1647	0.1667	0.1627		5	0.011	0.009	0.009	0.015	0.013	0.011
6	0.3125	0.2755	0.3045	0.2217	0.2237	0.2147		6	0.027	0.024	0.02	0.028	0.027	0.026
7	0.3635	0.3265	0.3605	0.2887	0.2947	0.2717		7	0.036	0.034	0.034	0.041	0.043	0.041
8	0.4165	0.3825	0.4205	0.3647	0.3757	0.3407		8	0.054	0.047	0.045	0.057	0.054	0.053
9	0.4735	0.4395	0.4755	0.4387	0.4517	0.4047		9	0.078	0.071	0.069	0.076	0.07	0.071
10	0.5225	0.4935	0.5245	0.4987	0.5147	0.4617		10	0.089	0.082	0.078	0.087	0.081	0.074
11	0.5635	0.5335	0.5595	0.5437	0.5617	0.5027		11	0.102	0.093	0.092	0.086	0.078	0.076
12	0.6065	0.5885	0.6055	0.5977	0.6197	0.5827		12	0.122	0.104	0.102	0.093	0.088	0.079
13	0.6415	0.6285	0.6405	0.6397	0.6647	0.6317		13	0.122	0.106	0.106	0.094	0.089	0.078
14	0.6695	0.6505	0.6645	0.6677	0.6947	0.6697		14	0.127	0.11	0.108	0.094	0.075	0.071
15	0.6955	0.6805	0.6935	0.7037	0.7297	0.7077		15	0.142	0.119	0.113	0.079	0.071	0.068
16	0.7215	0.7125	0.7235	0.7407	0.7687	0.7557		16	0.146	0.124	0.123	0.09	0.065	0.061
17	0.7495	0.7445	0.7545	0.7767	0.8047	0.7917
18	0.7655	0.7635	0.7715	0.8007	0.8297	0.8127
R. mucilaginosa								F. nucleatum
Time (h)	AHA			MET				Time (h)	AHA			MET
0	0.0055	0.0155	0.0075	0.0137	0.0117	0.0077		0	0.006	0.018	0.01	0.002	0.002	0.004
1	0.0135	0.0195	0.0175	0.0227	0.0187	0.0147		1	0.001	0.023	0.001	0.001	0.001	0.002
2	0.0275	0.0305	0.0355	0.0327	0.0287	0.0227		2	0.003	0.02	0.004	0.001	0.001	0.003
3	0.0455	0.0445	0.0565	0.0467	0.0407	0.0337		3	0.005	0.017	0.003	0.003	0.002	0.006
4	0.0685	0.0595	0.0785	0.0657	0.0577	0.0497		4	0.004	0.018	0.006	0.001	0.001	0.004
5	0.0925	0.0775	0.1035	0.0877	0.0787	0.0677		5	0.006	0.027	0.008	0.006	0.006	0.003
6	0.1215	0.0975	0.1305	0.1087	0.1017	0.0907		6	0.012	0.016	0.015	0.013	0.013	0.018
7	0.1505	0.1185	0.1595	0.1307	0.1247	0.1117		7	0.02	0.045	0.024	0.025	0.023	0.028
8	0.1755	0.1405	0.1845	0.1527	0.1467	0.1327		8	0.036	0.04	0.042	0.044	0.041	0.047
9	0.2085	0.1625	0.2075	0.1757	0.1687	0.1547		9	0.062	0.091	0.069	0.076	0.068	0.071
10	0.2455	0.1855	0.2375	0.1977	0.1907	0.1767		10	0.094	0.1	0.104	0.112	0.108	0.114
11	0.2825	0.2075	0.2655	0.2187	0.2127	0.1977		11	0.155	0.182	0.168	0.175	0.16	0.161
12	0.3185	0.2255	0.2915	0.2377	0.2327	0.2157		12	0.253	0.278	0.26	0.242	0.23	0.245
13	0.3595	0.2465	0.3125	0.2547	0.2497	0.2327		13	0.275	0.279	0.282	0.292	0.291	0.297
14	0.3975	0.2665	0.3365	0.2697	0.2637	0.2477		14	0.283	0.292	0.319	0.298	0.292	0.286
15	0.4465	0.2845	0.3585	0.2827	0.2757	0.2597		15	0.344	0.346	0.335	0.262	0.27	0.28
16	0.4965	0.3035	0.3795	0.2937	0.2857	0.2707		16	0.356	0.341	0.336	0.383	0.358	0.385
17	0.5465	0.3215	0.4035	0.3047	0.2957	0.2797
18	0.5875	0.3415	0.4265	0.3147	0.3067	0.2887
B. cenocepecia								S. pneumoniae
Time (h)	AHA			MET				Time (h)	AHA			MET
0	0.0295	0.0295	0.0275	0.0287	0.0317	0.0237		0	0.015	0.009	0.01	0.01	0.01	0.008
1	0.0565	0.0715	0.0585	0.0567	0.0607	0.0517		1	0.012	0.004	0.005	0.005	0.005	0.004
2	0.1165	0.1335	0.1165	0.1007	0.1057	0.0947		2	0.008	0.004	0.006	0.004	0.006	0.004
3	0.2065	0.2295	0.2305	0.1857	0.1987	0.1827		3	0.009	0.003	0.005	0.006	0.006	0.007
4	0.2735	0.3245	0.3645	0.2397	0.2617	0.2307		4	0.005	0.007	0.006	0.004	0.003	0.003
5	0.3105	0.4665	0.4585	0.3327	0.3747	0.2917		5	0.013	0.016	0.013	0.013	0.013	0.013
6	0.3995	0.5875	0.5315	0.4637	0.5157	0.3747		6	0.066	0.06	0.058	0.047	0.045	0.05
7	0.4945	0.6885	0.5955	0.5597	0.6167	0.4547		7	0.158	0.155	0.116	0.11	0.107	0.114
8	0.5535	0.7465	0.6755	0.6347	0.7137	0.5307		8	0.429	0.428	0.288	0.266	0.259	0.288
9	0.6135	0.7885	0.7305	0.6867	0.7717	0.6067		9	0.893	0.902	0.706	0.684	0.669	0.704
10	0.6835	0.8205	0.7925	0.7247	0.8167	0.6617		10	1.122	1.115	1.097	1.085	1.085	1.093
11	0.7495	0.8585	0.8265	0.7357	0.8577	0.7107		11	1.133	1.134	1.136	1.104	1.112	1.117
12	0.8205	0.8925	0.8915	0.7607	0.8977	0.7637		12	1.12	1.126	1.13	1.1	1.102	1.071
13	0.8935	0.9405	0.9605	0.8207	0.9487	0.8167		13	1.11	1.12	1.099	1.1	1.081	1.06
14	0.9585	0.9775	1.0195	0.8847	1.0027	0.8837		14	1.087	1.085	1.089	1.05	1.051	1.058
15	1.0225	1.0685	1.0635	0.9577	1.0697	0.9537		15	1.072	1.072	1.081	1.046	1.041	1.046
16	1.0905	1.1195	1.1305	1.0557	1.1427	1.0257		16	1.057	1.056	1.06	0.992	0.999	1.009
17	1.1505	1.1625	1.1985	1.1727	1.2527	1.1387
18	1.1955	1.2005	1.2545	1.2787	1.3477	1.2677
E. coli
Time (h)	AHA			MET
0	0.1155	0.1215	0.1205	0.0767	0.0807	0.0817
1	0.4245	0.4445	0.4465	0.3017	0.3077	0.3047
2	0.7315	0.7875	0.7595	0.5127	0.5197	0.5127
3	0.8395	0.8985	0.8595	0.7007	0.7017	0.7077
4	0.9375	1.0175	0.9315	0.7987	0.8047	0.8047
5	1.0275	1.1075	1.0035	0.8367	0.8447	0.8477
6	1.0975	1.1895	1.0905	0.8767	0.8827	0.8847
7	1.1515	1.2365	1.1455	0.9017	0.9067	0.9077
8	1.1965	1.2905	1.1855	0.9237	0.9267	0.9257
9	1.2405	1.3295	1.2315	0.9407	0.9417	0.9397
10	1.2815	1.3675	1.2745	0.9547	0.9557	0.9527
11	1.3215	1.4035	1.3135	0.9677	0.9667	0.9647
12	1.3615	1.4615	1.3525	0.9787	0.9787	0.9767
13	1.3985	1.4875	1.3905	0.9917	0.9917	0.9867
14	1.4355	1.5075	1.4285	1.0007	0.9997	0.9987
15	1.4705	1.5465	1.4635	1.0117	1.0077	1.0077
16	1.4935	1.5755	1.4885	1.0207	1.0167	1.0147
17	1.5185	1.6015	1.5155	1.0277	1.0247	1.0217
18	1.5505	1.6285	1.5405	1.0367	1.0317	1.0307

## Sheet: Figure S4
Figure 1 - BONCAT labeling (Cy5-alkyne) using different ratios of AHA:MET

## Sheet: Figure S6
Figure S6 - FACS sort validation using Cy3-labeled anti-Cy5 antibody
Input	Cy3- (anti-Cy5)	Cy3+ (anti-Cy5)
58702.6	401.707	9579.01
32715.3	333.643	11820
39345	1931.32	13193.4
0	14530.2	16641.4
48914.1	4.848	25084.9
19483.1	1250.39	16596.7
28142.6	51.83	47253.4
10882.5	105.287	13661.1
19911.2	18.7	29370
36.344	768.934	23090.7
449.697	90.611	8903.63
14517.2	20.235	19688.6
2215.17	476.937	4719.6
13690.3	13.237	147.744
13066.4	9156.64	8362.3
32181.3	4179.32	4213.29
31842.6	54.186	28769.3
29307.3	116.789	10627.7
24285.7	1002.65	50550.9
558.457	332.19	46738.3
36052.5	423.622	27591.4
22877.5	636.829	40475
10307.9	12989.1	11536.7
31473.6	11397.7	8595.63
6306.56	549.337	27013.7
3120.78	7638.25	19486.4
5920.43	5402.34	12855.6
3291.91	2261.68	20861.2
16079.1	8716.54	21793.1
39154.5	7873.96	47793.4
27533.4	26761.9	24200.9
54908.5	14643.5	22683.6
20558.3	2458.71	38365.3
2304.47	208.124	31877
1110.91	29285.4	32507.8
12050.7	602.262	13841.9
20628.2	600.138	12387.7
34339.4	483.637	49922.3
5500.59	6910.66	16252.7
23938.6	223.582	22199.3
418.854	7629.56	12428.1
7089.15	775.643	61063.9
912.194	13564.2	30316.2
6355.68	5858.34	36137
3436.13	1791.82	13531.4
5365.47	1263.71	13354.1
33082.3	9367.16	15635.9
7683.89	409.138	42142.6
44524.6	20437.9	39217.7
8169.89	1617.76	23338.5
10050.3	4517.95	16373.9
35942.5	552.777	27465.2
12813.4	3580.84	13591.4
28695.6	3262.54	17214.1
15568.3	940.84	23268.6
31046.3	4391.1	19630.8
29061.2	1205.09	14677.8
45909.4	3129	18480
39700.3	1027.72	12915.7
29834.1	1588.61	7002.4
13744.5	4509.56	12626.8
32912.9	2084.22	24230.8
4236.6	709.064	21469
10818.1	30161.4	41807.4
19538.5	4626.82	34041.2
18973.2	6086.3	29714.4
1783.95	614.369	12252.9
20847.4	424.4	24314.4
22293.4	491.66	16777.9
16676.1	795.755	17057.4
13069.5	8277.07	15139.7
26509.9	781.893	20385.9
15291	4948.45	23091.8
14255.5	745.121	12117.9
18731.8	1169.36	23335.4
18459.9	1834.51	6353
9034.48	8652.39	24100
6021.66	2236.06	14131
27798.8	6806.54	26870.6
26416.7	8681.71	16921.4
28822.9	20512.8	5619.47
3342.97	38179.1	4269.51
17393.2	20563.9	15590.4
6200.03	15937.5	15394.9
41598.7	20760.5	19220.1
19944.9	9615.43	30371.1
19225	30704.7	3539.04
24696.8	103.315	21970.1
21001	3624.96	29669.4
25684.1	3918.64	2775.15
46303.9	1526.11	30287.6
25729.4	42.913	29860
7782.16	110.305	19665
19418.5	63.148	4297.52
4251.09	1024.07	1036.08
32325.2	200.596	27642.9
10952.2	760.264	41919.5
26605.1	612.545	10644
19753.4	256.737	4150.32
43922	6080.1	29001.5
34101.5	15883.1	1356.6
20017.4	45.59	12277.9
32955.6	8293.76	12396.5
17901.9	31.733	1791.11
17370.6	22910.8	2349.1
31621.2	4714.16	1813.58
32721.5	14107.7	16247.5
40045.4	1921.78	656.622
29376.3	11203.4	43568.1
16875.2	19.311	28038.5
5920.28	985.988	29668.8
16568.3	3303.99	21645.4
17450	52.464	13354.5
5974.58	6856.09	5335.55
28741.2	1377.22	17277.2
32038.5	424.989	32629.3
31233.4	3.153	28331.4
20972.4	0	22472.2
57766.1	131.093	29754.7
28368.7	0	22109.5
25930.6	2319.26	39139.3
30318	4420.88	10398
24896.6	0	27535.2
39635.2	5334.35	38687.3
35517.5	5510.86	9543.37
12951	4191.13	14258.4
6954.83	484.948	19461.2
20322	55.635	15684.7
816.879	0	20680.8
26825.5	0	20456.8
39776.3	4.754	45633.4
11797.7	7975.54	37537.9
40506.5	183.321	38971.9
20803.5	1.283	17110.2
6933.05	0	20156.9
7672.25	269.293	14979.8
13278.1	2763.62	49012.6
24140.4	3372.05	26295.8
48197.4	907.5	39183.1
7396.72	4060.87	40982.2
10311.4	150.143	46069.9
25032.5	3696.5	17933
17069.8	20.091	38177.4
17962.6	36212.5	45263.9
38247.9	102.691	19746.3
12967.1	343.791	45903
5271.82	20.222	18775.8
37257.7	1649.25	38248.9
36821.3	1114.3	32307.4
264.684	446.938	26625.9
26592.5	418.578	30654.3
0	8380.77	45703
25527.6	0	36476
17794.7	0	53198.2
21222.2	60.179	31653.7
27574.4	0	15437
52340.3	9.105	28024.8
13904.6	8.323	21037.5
10177.9	137.626	58396.9
42638.9	4.691	17056.2
20894.2	0	46527.8
21270.1	0	10772.2
11357.2	2.609	20325.4
5850.19	0	64567.8
32805.9	282.164	37085.6
13651.5	1056.65	64249.2
20135.5	6945.51	31734
17995.7	72.229	54175.5
13489.4	7956.97	14482.7
34380.1	12.792	46050.2
64169	5154.5	39045.6
28942.2	0	41489.8
38782.4	701.726	38651.4
14407.8	20.33	40109.7
38575.6	81.112	41639.9
2384.74	4.812	26928.2
27244.1	52.609	21889.9
12008.2	5639.88	56047.8
0	2.549	58039.7
11563.7	1.625	13106.7
37984.6	2026.86	48857.4
10207	2.159	17713.1
20164	12.552	22100.2
17067	403.55	28483.3
22075.2	34.815	44071.1
14401	17.306	20509.4
1076.94	225.347	13145.9
29.549	1471.07	50374.5
22386	39.018	43685.3
103.864	33.127	56060.7
31280.5	32.139	30704.3
13280.9	493.006	56280.7
52100.3	48.533	60043
5083.44	105.503	37658.5
41884.9	142.897	43726.5
46553.4	277.134	5967.08
2.225	88.965	50286.1
17848.6	5.688	39301.7
6802.12	42.674	20827.6
7956.8	109.447	51887.9
11276.8	37.163	30124.7
1380.71	76.378	40269
24117	10933.8	52340.8
47061.7	2057.92	40422.1
32752.9	352.525	20013.1
13430	1464.36	22072.2
10406.1	248.133	21521.4
13095.4	8991.88	27294.1
9391.7	2555.47	35783.5
45728.2	520.198	20025.1
19182.9	2573.27	19745.4
16327.9	90.017	65289
19974.4	365.038	65185.7
8310.04	3520.62	25925.3
39742.4	5684.85	55709.1
29688.6	137.102	19011.6
11781.7	481.484	30329.8
36310.7	534.894	47837.6
32897.7	445.6	65078.2
48123.7	246.297	44277.7
13468	6713.97	19101.6
3064.36	59.924	41502.9
6594.6	4757.09	13217.3
11060.6	156.037	25440.6
10487.4	6090.5	61442.1
8471.08	359.988	25434.9
12435.8	87.372	21058.7
29178.4	621.633	47627.7
19799.9	7278.05	19921.7
34135.6	48.737	49012.4
47993.6	15.982	13767.1
26538.7	6189.89	40847.5
31696.5	3537.54	27631.1
17570.2	2134.72	10904.4
29814.5	53.464	54267.4
23356.1	831.345	12981.8
23702	606.212	21877.2
21731.3	28.897	27230.3
22755.9	43.46	15477.6
44244	8374.82	65535
15147.8	586.596	48938.1
27338.9	1385.94	63658.2
11581.6	167.17	33913.5
0.385	4528.52	63012.8
755.908	7663.2	53453.7
65248.9	55.57	62904
4659.51	785.176	15802.3
0	506.027	61458
626.61	5545.48	23407.3
741.298	618.904	13684.6
29086.8	3293.3	30593.5
538.923	2239.94	48664.7
5482.1	4248.9	25169.2
84.989	1736.82	19381
9411.07	3657.51	11010.6
40570.9	5451.82	38777.5
25854	1581.23	32922.4
24570.3	8056.98	11496.4
19159.9	0	11279
0	1397.25	25367.5
4290.78	1237.69	22737.6
46018.9	259.018	29252.9
1.455	6045.41	27417.9
31808.3	9353.94	25701.9
5335.74	57006.7	22513.7
17842.8	1625.88	60603.7
20445.4	19.328	8839.76
5507.79	346.491	18752.2
23700	12682.4	52778.3
6993.21	48.31	25317.9
8215.31	1350.71	45264
8958.27	3654.55	13902.5
23411.1	255.571	29482.8
3752.71	31.14	29830.6
10394	21.659	4357.74
15344.4	51.021	11948.8
2188.5	1569.06	17501.7
39284.8	583.911	14324.4
15876.5	26752.9	33020.8
7534.49	338.06	18950.2
18796.9	1693.51	22512.2
9411.43	7505.88	64591.7
0	42.34	13291
15569.3	9919.75	57863.5
7021.18	8024.44	61318
9085.54	785.172	13964.1
35076.6	942.031	24196.8
3606.52	242.092	4251.31
59994.1	111.664	23454.7
23170.6	3845.81	12351.2
24279.7	1901.53	50677.6
48887.4	437.659	17743.8
48068.5	11462.2	13547.8
5148.8	126.122	27016.7
10962.9	934.242	10958
48344.8	69.7	29091.1
23755.9	0	20498.3
1979.61	257.373	5739.56
10429.9	134.223	1023.74
4629.23	114.918	16514.7
899.843	2902.41	3855.89
33302	486.369	10312.8
37308.3	4719.91	15080
0	145.855	13200.4
5391.03	23.419	44050.4
54554.9	248.059	6662.68
10621.2	21.89	9459.8
0	102.5	18955
0.51	151.829	5488.24
21033.6	266.694	11160.6
28471.8	1886.23	5657.21
30771.8	16.769	16725.5
41015.7	207.273	20748.3
300.556	0	3458.49
14177.6	0	1687.13
149.355	37.812	3362.37
44807.1	4304.7	23258.2
30946.5	27791.3	13311.1
25897.4	30196.1	26425.8
30969.9	21863.3	12559.8
58755.8	4052.11	8192.7
58518.8	37510.6	2843.63
59513.9	1185.11	2014.63
23993.1	4528.11	17391.6
13307.2	3494.57	48254.4
1885.35	11870	56725.9
43641.9	14086.6	8381.82
10325.1	15207.9	8101.28
12642.2	15670.3	11352.4
23354.4	0	22956.4
44197.9	11628.3	9588.59
30802.4	4757.84	13092.5
20905.5	8995.16	17180.9
45184.5	916.877	15913.1
4336.88	8262.29	1748.87
7341.53	13717.4	11270.7
20019.5	11027.7	12039.3
18863.6	808.319	4269.96
21683.5	13372.5	7434.88
8735.66	6785.34	16936.7
21431.4	2251.21	35120
0	5523.06	32623.8
14990	5647.02	9844.56
7.555	6180.5	29553.2
34443.2	4658.46	47958.6
33911.5	14414.5	35405.3
9708.55	5036.98	23185.7
17550.9	13954	22893.3
16866.6	2192.73	35768.7
24217.9	16611.1	32213.2
12173	17057.1	41111.7
12496.7	5886.17	9906.89
1.401	17679.9	12300.6
23609.2	18380.7	46461.9
35345.3	17875.2	51717.8
33792.2	10396.3	62502.8
17970.5	3735.46	36524.2
5070.42	5957.49	65102.8
4138.01	13726.9	64478.7
6658.03	9627.49	54770.3
12070	12547.8	53745
8842.93	9129.69	30148.1
825.755	35060.7	12283.5
10732.9	2392.78	53339.5
1908.54	9.361	13782.3
6170.58	3926.54	13657.3
11408	6265	14295.8
44257.5	56.943	47021.6
16278.6	671.929	41867.7
42267.7	290	15238
29533.2	5230.61	40070.8
28886.2	192.718	36557.5
46589.9	2.138	17591.3
39337.3	30.712	25810.8
2236.69	93.422	40572.7
1557.42	22.636	35015.1
47283.7	29.655	48298.6
45133.8	0	51233.6
17884	35.788	24728.4
34462.9	34.809	32591.1
8517.53	12.254	26889.2
18367.2	4.605	37318.1
6813.93	2231.4	29698.6
28256.1	2.217	41038.9
6654.53	57.371	64833.9
42950.8	4916.64	41477.8
23233.9	98.876	21756.5
19037.9	61.362	51040.8
3219.34	21954.6	36885.1
9271.03	17.792	24245.2
20983.8	35.07	46930.4
21530.9	26.266	15295.5
32364.9	4808.79	19224
43800.9	4.013	37115.8
19323.9	21294.3	44207.6
4800.28	4083.68	65535
13537.8	109.584	10708.5
37113.4	152.13	44089
41374.5	36.253	33807.7
3436.67	141.777	65514.2
18362.3	98	38927.5
24430.2	213.486	18906.8
26289.1	152.787	33835.9
30561.4	210.66	65535
14683	286.345	65535
47956.6	164.655	19120.2
21429.6	128.548	65507.9
51594.8	1921.53	60216.7
23841.9	274.943	23124.3
27847.6	252.493	52055.3
61904.3	400.19	19595.5
47648.2	35.818	65492.6
47792.3	41.529	30252.6
19374.1	17.853	65479.7
13379.8	354.239	47092.2
30540.4	304.966	65535
11979.6	366.741	18316.4
24966.3	136.219	65395.5
24104	0	17599.8
42438	30.693	36048.9
44576	537	30848.3
27405.3	326.583	37494.4
2273.7	332.55	20961.2
47648.1	738.946	31200.1
41871.1	410	58623.2
1220.18	711.161	46687
4723.77	618.113	32196
51230.1	557.841	45549.1
18602	1406.29	14321.4
37937.2	66.433	43479.9
46376.4	277.439	42206.8
52650.8	1535.92	51911.9
5020.58	210.045	13586.7
18195.6	244.661	33231.1
43003.2	162.033	54630.1
28111.8	460.304	51777.1
12709	27.481	20054
27451.3	10.779	24350.8
18258.5	161.716	13713.6
5179.85	103.216	10967.1
33010	13.176	13203.2
50960.4	27141.6	11331.3
40.038	177.059	15325.7
2043.84	0	16873.4
46640	60.826	30133.6
40752.8	92.603	26654.3
4941.19	95.967	14681.3
18734.7	93.097	20968.8
22381.8	91.333	46699.1
47391.8	236.869	47075.4
16397.6	13.829	12545.4
53839.4	35.741	35382.4
21230.5	0	29339
3016.64	73.898	48459.8
29986.8	165.927	15352.1
2661.91	95.127	37037.8
29391.1	45.71	23612.5
4478.51	25.869	20996.9
0	24.917	44763.1
61516.5	42.235	19013.8
23832.7	4.337	33622.6
29617.5	129.148	49950.4
48144.5	30.099	60932.1
25781.5	120	55105.7
42052.4	203.818	21863.6
18621.3	7.217	13165.6
18166.9	14.763	45435.3
37981.2	377.994	25896
38242.7	6067.85	27905.3
32927.7	66.326	46668.8
22322.5	52.219	14972.3
14755.9	57.083	30834.6
49423.7	16906.7	47107.8
2617.42	34.794	20786.7
0	114.042	17598.2
2613.94	11100.9	23535.8
24074.4	48.053	22865.5
10985.1	135.085	9689.66
14820.5	7.927	11358.9
33038	53.147	8493.92
17287.4	200.667	9872.52
39320.4	6350.68	14191.1
3054.04	133.471	9579.04
9591.47	224.77	27896.7
41.266	112.5	12507.4
12481	2122.76	19232.8
34874.3	11.528	5851.25
46315.1	163.141	21202.9
10250	1028.28	9653
32817.4	1472.64	33833.4
49081.6	776.881	39703.2
43082.9	637.627	3181.39
35598.6	51041.6	1196.62
42961	491.638	22538.2
39553.9	176.444	329.573
27860.7	658.04	43566.6
5432.81	341.983	35427.7
20295.3	167.654	4.42
41918.3	330.91	16984.5
29663	160.175	47065
30126.8	106.593	24289.7
23352.3	322.138	4390.55
32489.1	223.045	16303.6
36099	71.167	391.626
7560.71	28.574	3209.28
22822.3	319.291	14841
14229.8	103.214	33579.4
28385.3	122.135	61475.1
44601.2	6659.13	50549.7
57434.9	278.661	12613.5
30205.5	92.56	29498.2
34783.2	41.517	1552.63
54147.3	104.536	27880.4
18494.8	2594.03	4011.22
32210.9	7.217	13688.9
36593.6	2582.05	6261.23
16447.3	1742.08	12859.3
31250.9	9548.63	18583
4135.97	9503.5	33619.2
23172.9	26772.5	34.424
14465.6	23526.1	2106.36
17431.1	0	17492.5
496.518	90.328	16484.4
0.138	357.449	34804.3
50166.3	2804.3	25297.6
55144.4	17662.7	14096
30453.4	5715.06	9960.75
41188.8	0	64726.5
22384.8	0	16262.3
42306.1	721.959	18818.1
0	6578.65	9838.93
43720.9	33925.8	11819.1
10101.6	19979.7	79.358
42808.5	6639.27	30895.1
11874.1	2481.62	7186.67
52170.6	960.697	3367.4
7942.88	20725	19506.8
52080.5	3397.45	17112.3
40837.2	4619.17	17948.6
42750.9	5534.55	18932.6
40367.2	3896.61	15928
28274.7	3935.99	31886.4
39188.5	4364.99	8723.4
18074	4963.92	20354.5
58205.8	3797.35	48626.5
23107.4	5029.24	8925.75
53188.7	4774.81	43453.4
24916.5	5332.82	13999.9
53343.6	4534.32	61105.1
65535	4443.13	39857.6
45508.9	7005.1	22022.6
38769.8	4344.3	14382.7
19403.4	5400.33	13171
38014.4	4199.94	14647.9
40553.2	3873.62	39016
21761	3284.58	50447.2
8234.29	2828.28	14783
7271.41	6586.26	61872.1
17067.5	4346.89	12269.5
26054.2	2969.23	14351.1
65535	4110.16	38209.4
18546.8	3463.62	62125.7
36701.2	5337.53	16773.7
59720.8	5288.75	19696.2
50872.9	3550.61	30653.4
33270.3	5089.68	11620.9
19734.2	3063.5	11543.1
1608.14	5118.32	27900.2
65525.4	6102.08	22671.5
20198.3	3242.34	11270.6
25545	4333.11	31889.8
37970.9	4483.44	53305.6
11234.6	5301.81	41416.7
25629	4775.2	65415.2
8193.68	4145.09	38714.7
17960.6	5233.52	6771.35
4300.87	6034.43	24271.8
46765.8	4819.22	19573
19150.3	3707.46	15770.8
33372.2	9583.79	20872.9
39077.1	3879.95	19631.8
13350.4	5778.06	21113.7
21558.9	4319.15	17585.3
18305.2	5857.91	47109
20673.9	3794.83	35364.9
35431.9	6591.53	48669.9
10948.9	4688.49	26804.6
9221.69	6577.61	28864.7
32179	6969.4	21032.7
20695.8	11304.5	12282.9
21150.5	5517.71	15973.2
3569.36	5522.77	16709.5
14648.6	4664.18	19888.6
18423.8	4004.76	31020.1
29549.1	8268.93	718.459
7735.73	7977.04	27871.5
30258.7	5606.47	26429.3
28462.5	5980.4	19770.7
37403.4	5342.64	25363.6
63225	5192.01	45829.6
17076.5	5192.3	50821.2
15752.3	4278.21	20046.8
29564	5530.67	50613.3
18251.6	3838.48	2383.41
32845.7	4976	16664.4
33076.2	5706.54	15292
14705.7	6354.12	14380
19323.8	4653.56	23783.5
13158.5	5010.31	24240.5
15453.6	5138.35	14309.7
34622.3	4871.26	1511.77
40389.3	4923.26	41417.5
27787.3	3861.7	35958.2
43750.8	3547.76	37897.9
25063.4	4582.54	33822.3
17617.4	17018.5	9919.25
13695.1	4735.22	47560.2
2296.45	4546.22	37582.5
49249.1	4906.37	20193.7
37510.9	4912.71	33488.6
29802	5629.23	25667.3
45039.5	4721.49	3358.73
18159.3	4238.88	27347.8
28834.7	4792.01	15551.4
79.477	5279.42	39773.3
39312.5	5115.22	3385.47
19316.5	6302.47	61531.4
6694.89	5535.58	6225.5
50881.9	5750.04	44707.1
4443.12	5644.27	65393.4
8308.83	5295.61	35415.2
51044.4	6698.37	62716
46276.5	5370.73	22683.8
47405.7	4638.81	59410.1
26834.3	5379.07	39354.9
15834.9	6325.12	10022.6
15172.1	5042.51	825.871
9417.67	7058.59	16484.2
21121.5	5928.43	9915.31
9262.33	6121.84	9778.56
19229	4051.68	56474.7
36884.2	5277.93	49077.7
6876.11	5063.48	60530.8
56185.7	4394.08	10281.3
40301.3	4499.28	5648.23
28006.2	5678.72	3929.84
29670	4302.03	48907.8
43543.5	4956.15	14708.8
25822.1	5568.61	3610.59
38626	5580.25	7893.21
16701.2	4957.18	30927.3
36390.5	3658.44	1465.75
42507.8	6598.66	19437
39036.6	3637.39	4526.09
1070.98	5199.88	2168.98
52699.9	4815.05	19065.9
21395.2	4014.25	13310.6
1999.07	5021.96	4488.23
35103.4	3711.9	4596.75
18201.8	4632.08	6599.54
42986.1	3558.71	5004.34
53769.2	5015.18	44665.2
517.475	5080.25	4950.02
13287	4356.65	49956.4
27755.5	4674.53	57701.5
7538.03	4043.12	38400.3
28363.7	3687.56	6264.9
14098.3	4591.75	8208.02
43358.5	4704.89	47135.5
40413.8	3614.03	6691.42
38956.8	4025.87	7548.53
56418.3	8469.49	6369.34
61811.9	4360.29	8173.07
48430.5	3868.66	7897.32
42893.8	4533.52	8486.41
60289	4881	9717.31
56956.6	4173.5	17670.3
48414.5	11468.3	16337.6
23786.4	4653.67	35884.4
38458.5	5680.45	33593.7
20431.2	4755.51	20821.1
2529.25	8913.95	33081.6
30601.5	6504.96	48143.2
22727.9	6031.09	10035.8
11635.6	4094.75	10363.9
5824.72	3359.89	15168.5
19039.2	4817.24	38166.5
39252.9	4108.9	18821.5
2066.2	5394.84	32728
54520.2	10973.6	40731.7
39294.6	4978.75	20440.6
0	4106.92	18022.4
35952	3615.86	17987.4
41796.8	10378.4	22861.8
3727.68	19511.1	19898.4
34834.8	4043.49	35128
53583.8	4909.59	65327.6
34703.4	9369.66	37899.2
36345.2	4579.64	40436.6
40857.4	6741.12	46848.8
22116.7	5520.92	22628.7
13855.8	4020.99	43300.1
9648.38	4513.31	37858.7
56777.4	4322.1	47669.1
37885.8	3771.73	34155.3
15036.8	3492.37	11240.8
41926.8	4824.13	37202.2
16658	4500.1	13994.4
3539.54	4351.03	22661.2
15911.9	3519.92	24928.3
41798.6	3961.61	19021.6
20548.9	3543.3	24944
43142.1	3563.88	27245.3
52682.6	4400.31	30817.6
2490.88	3553.84	37994.6
61925.1	4066.08	22033.3
2510.41	3898.84	21858.4
12793.1	3769.3	42654.1
2137.31	4013.1	46758.1
21.028	4008.26	10421.4
40889.9	4166.84	34767.8
3679.32	3990.11	22677.4
8918.65	3957.46	25149
39190.6	3842.58	16645.3
2495.09	5641.61	16418.1
46536.5	3708.46	23399.2
29098.2	4225.64	12815.3
16700.4	3904.33	18574.7
33131	3785.96	18032.6
27590.5	4647.38	37996.8
33254.4	4137.5	15611.7
42002.8	3985.31	12410.6
31097.8	3873.21	14417.5
44268.3	3755.88	11995.5
47160.2	3763.2	16192.3
12867.9	4051.44	30940.6
427.845	3740.61	21170.6
21054	4266.94	18895
20997.5	3909.89	13477.9
5001.97	4083.41	65344.7
6549.79	4437.68	10812.5
41553.3	3832.18	46912.1
22787.2	4679.59	18955.3
40094.9	4061.06	35298.8
33015.9	28622.6	50075.9
45009.4	4313.45	18946.8
54202.9	3435.07	20640.9
46520.6	3442.15	43149.5
16595.2	3261.67	16586
18068.1	4545.33	55573.2
32464.9	3123.56	50796.2
44226.4	2955.8	20724.5
37354.2	3869.26	9217.23
55901.8	3940.46	28300.9
15082.5	3987.13	23202.4
7554.91	4110.37	28701.7
11238.1	4296.51	13116.7
45146.2	3302.37	40770.6
45894.8	3738.22	12259.5
9796.27	3223.29	15640
10743.7	3159.88	25995.7
62505.6	4136.42	60663.9
44995.2	3920.4	20094.8
38276.5	3131.69	16827.3
7296.46	3200.1	19790.1
15547	3982.84	15358.1
47584.8	4245.27	10186.7
34063.4	4082.19	40906.3
41508.4	3220.88	48207.3
23479.7	2982.64	8784.63
5320.01	4516	18115.1
2633.24	4682.35	21720.5
15766.7	3005.23	23458.2
40403.3	2634.85	10021.7
49677.5	4670.86	21138.8
17483.1	4570.16	11923.2
54511	2718.7	36738.7
27891.6	4106.91	10030.9
8889.62	2725.86	7393.71
44245.5	2564.28	28613.2
37549.9	4592.06	15756.2
54561.9	3965.45	33020
17457.9	2621.83	23495
45751.2	4088.15	47698.9
32558.2	4291.98	36078.4
50640	2507.51	33654.5
11812.7	4015.49	11035.3
18737.4	2573.96	40092.7
54216.6	2435.32	39914.6
14656.4	5419.38	30083.3
33106.5	3981.15	18897.2
33686.8	3314.05	8352.52
24972.5	3674.9	58815.1
34988	3526.71	47317.9
24081.8	3022.71	12806.3
45571.1	3004.66	28122.6
35885.3	3448.1	32434
2193.11	3342.14	17264.3
6452.86	2223.06	32417.7
6725.49	3095.68	21097.4
31748.8	3062.34	34623.1
62661.2	3083.12	39866
3041.28	3643.33	45751.2
36537.9	12517	14783.8
30273	11449.8	8458.77
11965.4	414.206	9919.42
54097.6	379.838	12852.8
26225.5	2346.16	39157.8
11127.4	7214.22	34453
33672.6	11.237	20847
6584.08	5.037	15770.9
15157.7	7450.74	31359.8
30838.5	1224.56	36170.8
37997.6	124.958	36011.9
18389.4	262.887	12009.5
41205.3	62.075	22909
46115.8	86.769	8686.63
18736.4	87.784	9396.7
39632.1	11.192	45912.5
50623.5	811.109	11233.3
52635.8	94.924	13839.7
24.534	110.919	17967.9
1312.52	11784.6	11583.7
60432.4	154.177	34420.2
44559.8	1656.37	10429.1
6612.49	18.28	12026.1
33098.9	93.746	44317.9
48416.9	504.722	10639.3
48086.6	97.737	9809.6
15880.9	10.614	11564.2
785.65	7332.98	11530.1
42014.6	533.508	28788.9
44676.4	28.815	19185.4
27848.1	9023.53	11609.5
47360	10343.6	9252.99
26676.6	211.897	33324.9
199.87	3720.75	9308.52
62312.2	5095.38	26308.5
27456.3	5137.67	23110.9
22196.7	51.972	21791.2
30454.2	154.608	24639.6
43658.8	976.796	11604.9
42835	469.655	15858.8
26756.8	1234.38	10193.4
38458.9	4230.34	10797.4
43889.5	700.41	21970.4
57126	459.247	10169.8
29396.4	12633.6	10207.5
0	868.631	13400.5
44738.4	8080.27	21322
29088.9	6282.72	12512.3
43503.5	12560.2	10050.5
23915.6	834.667	12414.7
5771.86	16791.7	14605.7
42468.8	1734.77	13255
49044.6	616.149	11360.6
41421.2	8623.48	7564.28
3665.73	3498.88	44573.9
9298.9	5249.7	10628.8
37203.4	9346.14	10737
973.405	4366.62	22578.8
43611.8	4533.83	12210.3
10781.5	6256.72	13499
31483.6	5805.01	8579.17
34923.8	2578.6	10452.9
49194.2	1719.76	8256.93
9380.9	9617.61	9546.09
47147	9435.77	16026
46477.8	3035.77	46697.8
25825.4	2262.85	25635.4
38641.1	30028.7	16905.2
321.998	1128.76	11477.6
13947.8	5108.24	47541.7
42120.8	7051.91	11670.4
48479.8	4232.54	21197.1
48869.4	16478.9	9537.94
29835.8	3556.91	20095.1
814.074	4897.27	7572.12
11935.3	2700.75	13672.7
20907.5	234.482	11289.4
51609.1	3524	25540.9
19393.8	3539.06	30996.3
4884.79	30151.7	6536.15
10542.3	9594.9	25890.8
16050	607.673	34432.4
46221.6	5182.42	8612.26
13265.7	638.186	11564.9
0	11528.3	11465
46120.2	4525.37	21866
40894.6	650.365	42963.7
37436.7	972.477	13954.8
30177.5	556.525	10861.2
11084.5	10486.3	7259.87
41690.5	7756.89	16114.2
3718.12	294.597	1696.38
20983.1	7439.78	17250.2
29096.5	4402.65	14280.5
61125.7	882.647	11369.4
52818.3	18670.8	10935.5
12422.3	15927.8	18775.8
60814.8	51533	21146.4
18658	6627.6	11218.9
30027	1972.22	10646.5
10186.1	6075.31	9792.08
52760.3	3627.87	9739.53
17048.3	1439.85	31812.8
10476.7	786.724	13415
33222.9	10231.8	24879.2
29682.7	11334.8	2861.07
27135	364.657	38980.1
46228.9	21663	12853.4
3353.61	358.157	2125.08
8892.92	1894.65	2855.54
35574.3	4946.52	12336.7
41421.2	4156.31	8853.27
14242.6	2009.57	9262.04
43754.7	618.317	1653.18
49105.1	2302.64	10014.9
40967.2	11540.6	19622.8
12591	6572.56	33827.7
4957.15	5860.5	10579.8
57521.2	1979.39	29638.7
20833.7	624.055	6970.88
15293.6	4029.26	13624.3
1697.06	4072.72	15838.7
21970.8	12047.9	7835.88
18740	8852.25	4649.12
30545.8	1112.76	6220.73
20997	7340.74	17592.9
49139.8	3712.47	4414.6
32319.8	2877.73	6477.48
5276.35	14693.1	6678.48
27040.7	432.699	7752.08
4981.61	1245.37	10247.7
40462.9	274.117	19359.5
0	3665.9	5450.32
0	932.357	9795.57
30415.9	1240.58	7990.45
21268.5	1711.81	34681.4
3712.89	4763.74	13872.5
17167.7	8125.96	6193.8
41516.2	729.059	14885.2
9307.35	2234.52	16844.5
10934.4	6437.55	19385.4
1132.89	5152.4	7755.48
414.704	26639.3	8127.41
5525.74	32193.5	5217.16
25969.2	5219.47	597.981
2016.84	6570.03	40741.1
12521.7	656.016	17423.2
34387.6	494.595	28845.3
48992.9	774.165	43197.5
36606.9	10746.8	41159.5
10280.6	916.688	30715.6
57343.7	1405.01	7071.22
21675.7	9431.9	8402.68
49508.2	876.407	11236.4
6616.24	5654.59	5579.62
38422.4	808.255	29625.4
8236.92	1300.46	29844.3
34873.2	1992.71	25505.7
37378	8114.53	14045.6
7277.44	14386.4	15723.7
29654.2	9609.88	61052.1
35777.1	1546.33	17613.4
45802	7581.58	21165.7
27023	2619.82	8897.72
3318.98	9870.51	10362.7
35434.9	20715.4	20468.5
23832.2	10152.6	12405.5
17068.4	22863.7	11215.3
45214.5	45524.3	33863.4
5008.76	57581.4	6210.53
51667.7	17057.2	9523.16
45403.9	3740.55	12203.5
9010.92	19600.2	28479.4
21913.8	8323.2	10117.7
10343.4	695.483	15859.3
41397.1	324.824	17709.6
4642.96	1964.04	5888.99
12659.3	1370.85	11593
5275.22	578	38369.7
20451	10599.2	26470.3
46600.9	92.997	20241.9
26528.9	764.573	6694.93
4087.53	1161.68	6565.77
54697.6	6244.48	5831.97
46752.3	4302.75	41983
9948.45	3320.91	25034.6
31218.9	1715.78	11186.7
57183.4	55.092	5893.51
26000.7	117.998	5349.75
43276.2	7923.59	28821.7
38050.2	270.181	24777.7
27940.8	6044.23	5962.25
23521.3	199.569	7397.56
49233.3	396.817	10631.8
12696.2	1742.24	16684.5
28225.5	1097.03	11951.7
25605.2	242.387	19542.9
24813.9	3152.79	19969.6
33300.8	818.835	15818.7
38.269	3503.58	10721.5
2630.51	712.608	18135.7
26841.9	1101.4	11909.3
19389.5	1248.68	21196.1
13666.8	259.971	18570.4
26731.3	6470.31	11004.5
30240.9	1437.97	7367.07
1827.05	37250	32912.2
19304.7	19286	12436.7
6100.5	367.702	27798.5
28236.3	2064.41	26700.8
15331.9	7777.72	19113.6
40905.2	12848.8	11426.3
32993.4	43.755	10187.6
31000.6	427.041	25648.7
50047	32.556	28031.8
54236.1	9378.86	15576.7
2417.66	24485.5	20832.2
3828.69	1790.41	8609.07
22118.3	5077.43	23739.4
6330.63	7051.79	34268.7
3912.22	144.268	13078.9
23601.5	933.855	26456.6
61806.9	15699.9	9439.18
36676.3	2084.25	26523.3
553.413	8437.65	11344.5
18151.6	12857	23501.7
28979.8	369.434	26315.3
26810	420.089	33690.4
57711.7	309.129	12660.8
30010.1	266.624	48059.8
51702.8	259.104	28498.6
20350.1	696.922	27591.9
26037.5	17.735	9706.31
25198.6	11204.2	15862.7
29430.4	3668.48	41311.2
23126	52.711	11153.2
22580.9	11814.6	11670.9
29423.7	383.881	19095.9
59408.2	7520.31	18320.2
9894.17	976.693	27613.3
308.365	1657.86	36099
63082.3	773.945	37405.7
38805.8		12379
18030.5		8106.43
11920.9		37079.4
40085.2		15708.8
58637.8		52595
31542		48941.4
569.319		61055.7
9558.41		50356.6
32125.5		21087.5
50636.7		37427.5
29171.5		15335.6
50441.2		22600.3
12728		34128
15228.1		9198.32
11365.1		10986.6
28559.7		12529.4
13131.8		7866.24
18735.3		9725.64
4553.9		10310.2
45019.1		9148.62
46137.1		11955.1
17866.2		8971.13
20993.6		11061.8
49386.8		16707.1
5751.45		3367.27
15750.9		3591.07
30666.5		18359.8
11804.8		22169.4
18357.4		21642.5
3039.75		19331.4
20032.3		9603.09
14559.3		17371.1
27524.1		6538.2
27111.4		12638.6
15595.3		6666.1
0		21171.7
21833.5		15774
5667.91		17428.5
43352.7		22333.8
9546.4		17808.5
38615.7		11552
908.133		2270.68
44711.2		7621.82
14779.7		7668.67
18760.9		8101.48
47825.2		669.944
30705.3		6585.2
61728.2		4839.65
0		19488.3
7745.62		55166.6
4616.58		28940.8
26293.2		19359.8
8264.75		51181.1
23768.4		3773.4
14387.2		2781.64
27303.8		9550.24
0		4140.11
52399.4		1413.64
12704.2
13791.2
28287.9
10628.9
22810.8
0
14995.6
39676.1
24786.3
4458.72

## Sheet: Figure S12
Figure 5 - BONCAT-FACS-Seq of clinical samples
PATIENT 4
TaxName	TaxNameCount	input.prop	pos.prop.mean	OTU	FC	log2FC	colorname	colorhex
Rothia mucilaginosa	Rothia mucilaginosa (ASV8)	4.73261	0.960465	TACGTAGGGCGCGAGCGTTGTCCGGAATTATTGGGCGTAAAGAGCTTGTAGGCGGTTTGTCGCGTCTGCTGTGAAAGGCCGGGGCTTAACTCCGTGTATTGCAGTGGGTACGGGCAGACTAGAGTGCAGTAGGGGAGACTGGAATTCCTGGTGTAGCGGTGGAATGCGCAGATATCAGGAGGAACACCGATGGCGAAGGCAGGTCTCTGGGCTGTAACTGACGCTGAGAAGCGAAAGCATGGGGAGCGAACAGG	0.202946	-2.30083	decreased abundance	black
Rothia	Rothia (ASV11)	4.38054	1.0244	TACGTAGGGCGCGAGCGTTGTCCGGAATTATTGGGCGTAAAGAGCTTGTAGGCGGTTTGTCGCGTCTGCTGTGAAAGGCCGGAGCTTAACTCCGTGTATTGCAGTGGGTACGGGCAGACTAGAGTGCAGTAGGGGAGACTGGAATTCCTGGTGTAGCGGTGGAATGCGCAGATATCAGGAGGAACACCGATGGCGAAGGCAGGTCTCTGGGCTGTAACTGACGCTGAGAAGCGAAAGCATGGGGAGCGAACAGG	0.233852	-2.09633	decreased abundance	black
Achromobacter	Achromobacter (ASV57)	0.504021	0.173627	TACGTAGGGTGCAAGCGTTAATCGGAATTACTGGGCGTAAAGCGTGCGCAGGCGGTTCGGAAAGAAAGATGTGAAATCCCAGAGCTTAACTTTGGAACTGCATTTTTAACTACCGGGCTAGAGTGTGTCAGAGGGAGGTGGAATTCCGCGTGTAGCAGTGAAATGCGTAGATATGCGGAGGAACACCGATGGCGAAGGCAGCCTCCTGGGATAACACTGACGCTCATGCACGAAAGCGTGGGGAGCAAACAGG	0.344483	-1.5375	decreased abundance	black
Staphylococcus haemolyticus	Staphylococcus haemolyticus (ASV21)	1.96791	0.704039	TACGTAGGTGGCAAGCGTTATCCGGAATTATTGGGCGTAAAGCGCGCGTAGGCGGTTTTTTAAGTCTGATGTGAAAGCCCACGGCTCAACCGTGGAGGGTCATTGGAAACTGTAAAACTTGAGTGCAGAAGAGGAAAGTGGAATTCCATGTGTAGCGGTGAAATGCGCAGAGATATGGAGGAACACCAGTGGCGAAGGCGACTTTCTGGTCTGTAACTGACGCTGATGTGCGAAAGCGTGGGGATCAAACAGG	0.35776	-1.48293	decreased abundance	black
Staphylococcus aureus	Staphylococcus aureus (ASV20)	2.03461	0.790118	TACGTAGGTGGCAAGCGTTATCCGGAATTATTGGGCGTAAAGCGCGCGCAGGCGGTTTTTTAAGTCTGATGTGAAAGCCCACGGCTCAACCGTGGAGGGTCATTGGAAACTGGAAAACTTGAGTGCAGAAGAGGAAAGTGGAATTCCATGTGTAGCGGTGAAATGCGCAGAGATATGGAGGAACACCAGTGGCGAAGGCGACTTTCTGGTCTGTAACTGACGCTGATGTGCGAAAGCGTGGGGATCAAACAGG	0.388338	-1.36461	decreased abundance	black
Actinomyces	Actinomyces (ASV29)	1.14146	0.641361	TACGTAGGGTGCGAGCGTTGTCCGGAATTATTGGGCGTAAAGGGCTTGTAGGCGGTTTGTCGCGTCTGCCGTGAAATCCTCTGGCTTAACTGGGGGCGTGCGGTGGGTACGGGCAGGCTTGAGTGCGGTAGGGGAGACTGGAACTCCTGGTGTAGCGGTGGAATGCGCAGATATCAGGAAGAACACCGGTGGCGAAGGCGGGTCTCTGGGCCGTTACTGACGCTGAGGAGCGAAAGCGTGGGGAGCGAACAGG	0.561878	-0.831671	decreased abundance	black
Actinomyces odontolyticus	Actinomyces odontolyticus (ASV9)	8.11993	4.8654	TACGTAGGGCGCGAGCGTTGTCCGGAATTATTGGGCGTAAAGGGCTTGTAGGCGGTTGGTCGCGTCTGCCGTGAAATCCTCTGGCTTAACTGGGGGCGTGCGGTGGGTACGGGCTGACTTGAGTGCGGTAGGGGAGACTGGAACTCCTGGTGTAGCGGTGGAATGCGCAGATATCAGGAAGAACACCGGTGGCGAAGGCGGGTCTCTGGGCCGTTACTGACGCTGAGGAGCGAAAGCGTGGGGAGCGAACAGG	0.599193	-0.738908	decreased abundance	black
Atopobium parvulum	Atopobium parvulum (ASV32)	1.18593	0.714184	TACGTAGGGGGCAAGCGTTATCCGGATTCATTGGGCGTAAAGCGCTCGTAGGCGGTCTGTTAGGTCGGGAGTTAAATCCGGGGGCTCAACCCCCGTTCGCTCCCGATACCGGCAGACTTGAGTTTGGTAGGGGAAGGTGGAATTCCTAGTGTAGCGGTGGAATGCGCAGATATTAGGAAGAACACCAGTGGCGAAGGCGGCCTTCTGGGCCATAACTGACGCTGAGGAGCGAAAGCTAGGGGAGCAAACAGG	0.602213	-0.731654	decreased abundance	black
Streptococcus	Streptococcus (ASV17)	0.222362	0.158611	TACGTAGGTCCCGAGCGTTGTCCGGATTTATTGGGCGTAAAGCGAGCGCAGGCGGTTTGATAAGTCTGAAGTTAAAGGCTGTGGCTCAACCATAGTTCGCTTTGGAAACTGTCAAACTTGAGTGCAGAAGGGGAGAGTGGAATTCCATGTGTAGCGGTGAAATGCGTAGATATATGGAGGAACACCGGTGGCGAAAGCGGCTCTCTGGTCTGTAACTGACGCTGAGGCTCGAAAGCGTGGGGAGCGAACAGG	0.713302	-0.487416	decreased abundance	black
Streptococcus	Streptococcus (ASV7)	0.155654	0.128425	TACGTAGGTCCCGAGCGTTGTCCGGATTTATTGGGCGTAAAGCGAGCGCAGGCGGTTAGATAAGTCTGAAGTTAAAGGCTGTGGCTTAACCATAGTACGCTTTGGAAACTGTTTAACTTGAGTGCAAGAGGGGAGAGTGGAATTCCATGTGTAGCGGTGAAATGCGTAGATATATGGAGGAACACCGGTGGCGAAAGCGGCTCTCTGGCTTGTAACTGACGCTGAGGCTCGAAAGCGTGGGGAGCAAACAGG	0.825069	-0.277414	decreased abundance	black
Streptococcus	Streptococcus (ASV2)	24.8156	22.5379	TACGTAGGTCCCGAGCGTTATCCGGATTTATTGGGCGTAAAGCGAGCGCAGGCGGTTAGATAAGTCTGAAGTTAAAGGCTGTGGCTTAACCATAGTACGCTTTGGAAACTGTTTAACTTGAGTGCAGAAGGGGAGAGTGGAATTCCATGTGTAGCGGTGAAATGCGTAGATATATGGAGGAACACCGGTGGCGAAAGCGGCTCTCTGGTCTGTAACTGACGCTGAGGCTCGAAAGCGTGGGGAGCAAACAGG	0.908215	-0.138895	decreased abundance	black
Streptococcus	Streptococcus (ASV39)	0.522551	0.539656	TACGTAGGTCCCGAGCGTTATCCGGACTTATTGGGCGTAAAGCGAGCGCAGGCGGTTAGATAAGTCTGAAGTTAAAGGCTGTGGCTTAACCATAGTACGCTTTGGAAACTGTTTAACTTGAGTGCAGAAGGGGAGAGTGGAATTCCATGTGTAGCGGTGAAATGCGTAGATATATGGAGGAACACCGGTGGCGAAAGCGGCTCTCTGGTCTGTAACTGACGCTGAGGCTCGAAAGCGTGGGGAGCAAACAGG	1.03273	0.0464673	increased abundance	deeppink3
Enterococcus	Enterococcus (ASV33)	1.18223	1.34122	TACGTAGGTGGCAAGCGTTGTCCGGATTTATTGGGCGTAAAGCGAGCGCAGGCGGTTTCTTAAGTCTGATGTGAAAGCCCCCGGCTCAACCGGGGAGGGTCATTGGAAACTGGGAGACTTGAGTGCAGAAGAGGAGAGTGGAATTCCATGTGTAGCGGTGAAATGCGTAGATATATGGAGGAACACCAGTGGCGAAGGCGGCTCTCTGGTCTGTAACTGACGCTGAGGCTCGAAAGCGTGGGGAGCAAACAGG	1.13449	0.182043	increased abundance	deeppink3
Pseudomonas	Pseudomonas (ASV4)	14.335	18.424	TACGAAGGGTGCAAGCGTTAATCGGAATTACTGGGCGTAAAGCGCGCGTAGGTGGTTCAGCAAGTTGGATGTGAAATCCCCGGGGTCAACCTGGGAACTGCATCCAAAACTACTGAGCTAGAGTACGGTAGAGGGTGGTGGAATTTCCTGTGTAGCGGTGAAATGCGTAGATATAGGAAGGAACACCAGTGGCGAAGGCGACCACCTGGACTGATACTGACACTGAGGTGCGAAAGCGTGGGGAGCAAACAGG	1.28525	0.362053	increased abundance	deeppink3
Pseudomonas	Pseudomonas (ASV1)	34.6996	46.9965	TACGAAGGGTGCAAGCGTTAATCGGAATTACTGGGCGTAAAGCGCGCGTAGGTGGTTCAGCAAGTTGGATGTGAAATCCCCGGGCTCAACCTGGGAACTGCATCCAAAACTACTGAGCTAGAGTACGGTAGAGGGTGGTGGAATTTCCTGTGTAGCGGTGAAATGCGTAGATATAGGAAGGAACACCAGTGGCGAAGGCGACCACCTGGACTGATACTGACACTGAGGTGCGAAAGCGTGGGGAGCAAACAGG	1.35438	0.437634	increased abundance	deeppink3
PATIENT 5
TaxName	TaxNameCount	input.prop	pos.prop.mean	OTU	FC	log2FC	colorname	colorhex
Actinomyces	Actinomyces (ASV29)	0.18385	0	TACGTAGGGTGCGAGCGTTGTCCGGAATTATTGGGCGTAAAGGGCTTGTAGGCGGTTTGTCGCGTCTGCCGTGAAATCCTCTGGCTTAACTGGGGGCGTGCGGTGGGTACGGGCAGGCTTGAGTGCGGTAGGGGAGACTGGAACTCCTGGTGTAGCGGTGGAATGCGCAGATATCAGGAAGAACACCGGTGGCGAAGGCGGGTCTCTGGGCCGTTACTGACGCTGAGGAGCGAAAGCGTGGGGAGCGAACAGG	0	#NAME?	only in A	#cdbfb1
Peptostreptococcus stomatis	Peptostreptococcus stomatis (ASV52)	0.0424268	0.012559	TACGTAGGGGGCTAGCGTTATCCGGATTTACTGGGCGTAAAGGGTGCGTAGGTGGTCCTTCAAGTCGGTGGTTAAAGGCTACGGCTCAACCGTAGTAAGCCGCCGAAACTGGAGGACTTGAGTGCAGGAGAGGAAAGTGGAATTCCCAGTGTAGCGGTGAAATGCGTAGATATTGGGAGGAACACCAGTAGCGAAGGCGGCTTTCTGGACTGCAACTGACACTGAGGCACGAAAGCGTGGGTAGCAAACAGG	0.296015	-1.75626	decreased abundance	black
Atopobium parvulum	Atopobium parvulum (ASV32)	0.197992	0.0632416	TACGTAGGGGGCAAGCGTTATCCGGATTCATTGGGCGTAAAGCGCTCGTAGGCGGTCTGTTAGGTCGGGAGTTAAATCCGGGGGCTCAACCCCCGTTCGCTCCCGATACCGGCAGACTTGAGTTTGGTAGGGGAAGGTGGAATTCCTAGTGTAGCGGTGGAATGCGCAGATATTAGGAAGAACACCAGTGGCGAAGGCGGCCTTCTGGGCCATAACTGACGCTGAGGAGCGAAAGCTAGGGGAGCAAACAGG	0.319415	-1.64649	decreased abundance	black
Leptotrichia	Leptotrichia (ASV5)	1.49437	0.488484	TACGTATGTCGCGAGCGTTATCCGGAATTATTGGGCATAAAGGGCATCTAGGCGGCCTTTCAAGTCAGGGGTGAAAACCTGCGGCTCAACCGCAGGCCTGCCTTTGAAACTGATAGGCTGGAGTACCGGAGAGGTGGACGGAACTGCACGAGTAGAGGTGAAATTCGTAGATATGTGCAGGAATGCCGATGATGAAGATAGTTCACTGGACGGTAACTGACGCTGAAGTGCGAAAGCCGGGGGAGCGAACAGG	0.326883	-1.61315	decreased abundance	black
Rothia mucilaginosa	Rothia mucilaginosa (ASV8)	2.36647	0.775518	TACGTAGGGCGCGAGCGTTGTCCGGAATTATTGGGCGTAAAGAGCTTGTAGGCGGTTTGTCGCGTCTGCTGTGAAAGGCCGGGGCTTAACTCCGTGTATTGCAGTGGGTACGGGCAGACTAGAGTGCAGTAGGGGAGACTGGAATTCCTGGTGTAGCGGTGGAATGCGCAGATATCAGGAGGAACACCGATGGCGAAGGCAGGTCTCTGGGCTGTAACTGACGCTGAGAAGCGAAAGCATGGGGAGCGAACAGG	0.327711	-1.60951	decreased abundance	black
Solobacterium moorei	Solobacterium moorei (ASV45)	0.730684	0.241008	TACGTAGGTGGCGAGCGTTATCCGGAATTATTGGGCGTAAAGGGTGCGTAGGCGGCCTGTTAAGTAAGTGGTTAAATTGTTGGGCTCAACCCAATCCAGCCACTTAAACTGGCAGGCTAGAGTATTGGAGAGGCAAGTGGAATTCCATGTGTAGCGGTAAAATGCGTAGATATATGGAGGAACACCAGTGGCGAAGGCGGCTTGCTAGCCAAAGACTGACGCTCATGCACGAAAGCGTGGGGAGCAAATAGG	0.329839	-1.60017	decreased abundance	black
Porphyromonas pasteri	Porphyromonas pasteri (ASV16)	4.62924	1.62228	TACGGAGGATGCGAGCGTTATCCGGATTTATTGGGTTTAAAGGGTGCGTAGGCGGCCTGTTAAGTCAGCGGTGAAATCTAGGAGCTTAACTCCTAAATTGCCATTGATACTGGCGGGCTTGAGTGTAGATGAGGTAGGCGGAATGCGTGGTGTAGCGGTGGAATGCATAGATATCACGCAGAACTCCGATTGCGAAGGCAGCTTACTAAGGTACAACTGACGCTGAAGCACGAAAGCGTGGGTATCAAACAGG	0.350443	-1.51275	decreased abundance	black
Scardovia wiggsiae	Scardovia wiggsiae (ASV48)	0.683543	0.270436	TACGTAGGGTGCAAGCGTTGTCCGGATTTATTGGGCGTAAAGGGCTCGTAGGCGGTTTGTTGCGTCTGGTGTGAAAGCTTACTGCTTAACGGTAGGTTGCGCTGGATACGGGCAGGCTTGAGTGCAGTAGGGGAGACTGGAATTCTCGGTGTAACGGTGGAATGTGTAGATATCGGGAAGAACACCTATGGCGAAGGCAGGTCTCTGGGCTGTTACTGACGCTGAGGAGCGAAAGCGTGGGGAGCGAACAGG	0.395638	-1.33775	decreased abundance	black
Campylobacter concisus	Campylobacter concisus (ASV42)	0.985245	0.392655	TACGGAGGGTGCAAGCGTTACTCGGAATCACTGGGCGTAAAGGACGCGTAGGCGGATTATCAAGTCTCTTGTGAAATCCTATGGCTTAACCATAGAACTGCTTGGGAAACTGATAATCTAGAGTGAGGGAGAGGCAGATGGAATTGGTGGTGTAGGGGTAAAATCCGTAGAGATCACCAGGAATACCCATTGCGAAGGCGATCTGCTGGAACTCAACTGACGCTAATGCGTGAAAGCGTGGGGAGCAAACAGG	0.398536	-1.32722	decreased abundance	black
Prevotella salivae	Prevotella salivae (ASV30)	0.702399	0.280345	TACGGAAGGTCCAGGCGTTATCCGGATTTATTGGGTTTAAAGGGAGCGTAGGCCGTGGATTAAGCGTGTTGTGAAATGTAGACGCTCAACGTCTGAATTGCAGCGCGAACTGGTTCACTTGAGTATGCACAACGTAGGCGGAATTCGTCGTGTAGCGGTGAAATGCTTAGATATGACGAAGAACTCCGATTGCGAAGGCAGCTTACGGGAGCACAACTGACGCTGAAGCTCGAAGGTGCGGGTATCAAACAGG	0.399125	-1.32509	decreased abundance	black
Bergeyella	Bergeyella (ASV36)	0.329986	0.132094	TACGGAGGGTGCAAGCGTTATCCGGATTTATTGGGTTTAAAGGGTCCGTAGGTGGGCTGATAAGTCAGCGGTGAAATCCTGCAGCTTAACTGTAGAACTGCCGTTGATACTGTTAGTCTTGAGTGTATTTGAAGTGGCTGGAATAAGTAGTGTAGCGGTGAAATGCATAGATATTACTTAGAACACCAATTGCGAAGGCAGGTCACTAAGATACAACTGACGCTGAGGGACGAAAGCGTGGGGAGCGAACAGG	0.400301	-1.32084	decreased abundance	black
Prevotella pallens	Prevotella pallens (ASV19)	1.6405	0.660062	TACGGAAGGTCCAGGCGTTATCCGGATTTATTGGGTTTAAAGGGAGTGTAGGCGGTTTGTTAAGCGTGTTGTGAAATTTAGGTGCTCAACATTTAACTTGCAGCGCGAACTGTCAGACTTGAGTACACGCAACGTATGCGGAATTCATGGTGTAGCGGTGAAATGCTTAGATATCATGAAGAACTCCGATTGCGAAGGCAGCATACGGGAGTGTAACTGACGCTTAAGCTCGAAGGTGCGGGTATCGAACAGG	0.402353	-1.31347	decreased abundance	black
Prevotella melaninogenica	Prevotella melaninogenica (ASV6)	2.7436	1.20343	TACGGAAGGTCCAGGCGTTATCCGGATTTATTGGGTTTAAAGGGAGCGTAGGCTGGAGATTAAGTGTGTTGTGAAATGTAGACGCTCAACGTCTGAATTGCAGCGCATACTGGTTTCCTTGAGTACGCACAACGTTGGCGGAATTCGTCGTGTAGCGGTGAAATGCTTAGATATGACGAAGAACTCCGATTGCGAAGGCAGCTGACGGGAGCGCAACTGACGCTTAAGCTCGAAGGTGCGGGTATCAAACAGG	0.438631	-1.18892	decreased abundance	black
Prevotella	Prevotella (ASV25)	2.23448	1.05114	TACGGAAGGTCCGGGCGTTATCCGGATTTATTGGGTTTAAAGGGAGCGTAGGCCGGAGATTAAGTGTGTTGTGAAATGTAGACGCTCAACGTCTGACTTGCAGCGCATACTGGTTTCCTTGAGTACGCACAACGTTGGCGGAATTCGTCGTGTAGCGGTGAAATGCTTAGATATGACGAAGAACTCCGATTGCGAAGGCAGCTGACGGGAGCGCAACTGACGCTTAAGCTCGAAGGTGCGGGTATCGAACAGG	0.470417	-1.08799	decreased abundance	black
Streptococcus anginosus	Streptococcus anginosus (ASV46)	1.06538	0.503021	TACGTAGGTCCCGAGCGTTGTCCGGATTTATTGGGCGTAAAGCGAGCGCAGGCGGTTAGAAAAGTCTGAAGTGAAAGGCAGTGGCTCAACCATTGTAGGCTTTGGAAACTGTTTAACTTGAGTGCAGAAGGGGAGAGTGGAATTCCATGTGTAGCGGTGAAATGCGTAGATATATGGAGGAACACCGGTGGCGAAAGCGGCTCTCTGGTCTGTCACTGACGCTGAGGCTCGAAAGCGTGGGGAGCGAACAGG	0.472149	-1.08268	decreased abundance	black
Veillonella	Veillonella (ASV13)	1.87621	0.895795	TACGTAGGTGGCAAGCGTTGTCCGGAATTATTGGGCGTAAAGCGCGCGCAGGCGGATAGGTCAGTCTGTCTTAAAAGTTCGGGGCTTAACCCCGTGATGGGATGGAAACTGCCAATCTAGAGTATCGGAGAGGAAAGTGGAATTCCTAGTGTAGCGGTGAAATGCGTAGATATTAGGAAGAACACCAGTGGCGAAGGCGACTTTCTGGACGAAAACTGACGCTGAGGCGCGAAAGCCAGGGGAGCGAACGGG	0.47745	-1.06658	decreased abundance	black
Alloprevotella	Alloprevotella (ASV31)	1.42366	0.780981	TACGGAAGGTCCAGGCGTTATCCGGATTTATTGGGTTTAAAGGGAGCGTAGGCGGATTGTTAAGTCAGCGGTTAAAGGGTGTGGCTCAACCATGCATTGCCGTTGAAACTGGCGATCTTGAGTGCAGACAGGGATGCCGGAATTCGTGGTGTAGCGGTGAAATGCTTAGATATCACGAAGAACTCCGATCGCGAAGGCAGGTGTCCGGGCTGCAACTGACGCTGAGGCTCGAAAGTGTGGGTATCAAACAGG	0.548575	-0.86624	decreased abundance	black
Granulicatella	Granulicatella (ASV14)	1.0371	0.591852	TACGTAGGTGGCAAGCGTTGTCCGGATTTATTGGGCGTAAAGCGAGCGCAGGCGGTTCCTTAAGTCTGATGTGAAAGCCCCCGGCTCAACCGGGGAGGGTCATTGGAAACTGGGGAACTTGAGTGCAGAAGAGGAGAGTGGAATTCCATGTGTAGCGGTGAAATGCGTAGATATATGGAGGAACACCAGTGGCGAAGGCGACTCTCTGGTCTGTAACTGACGCTGAGGCTCGAAAGCGTGGGTAGCAAACAGG	0.57068	-0.809246	decreased abundance	black
Actinomyces odontolyticus	Actinomyces odontolyticus (ASV9)	0.292274	0.170861	TACGTAGGGCGCGAGCGTTGTCCGGAATTATTGGGCGTAAAGGGCTTGTAGGCGGTTGGTCGCGTCTGCCGTGAAATCCTCTGGCTTAACTGGGGGCGTGCGGTGGGTACGGGCTGACTTGAGTGCGGTAGGGGAGACTGGAACTCCTGGTGTAGCGGTGGAATGCGCAGATATCAGGAAGAACACCGGTGGCGAAGGCGGGTCTCTGGGCCGTTACTGACGCTGAGGAGCGAAAGCGTGGGGAGCGAACAGG	0.584594	-0.774494	decreased abundance	black
Alloprevotella	Alloprevotella (ASV24)	2.01292	1.21711	TACGGAAGGTCCAGGCGTTATCCGGATTTATTGGGTTTAAAGGGAGCGTAGGCGGATTGTTAAGTCAGCGGTTAAAGGGTGTGGCTCAACCATGCATTGCCGTTGAAACTGGCGATCTTGAGTGCAGACAGGGATGCCGGAATTCGTGGTGTAGCGGTGAAATGCTTAGATATCACGAAGAACTCCGATCGCGAAGGCAGGTGTCCGGGCTGCGACTGACGCTGAGGCTCGAAAGTGTGGGTATCAAACAGG	0.604652	-0.725823	decreased abundance	black
Capnocytophaga sputigena	Capnocytophaga sputigena (ASV49)	0.82968	0.514729	TACGGAGGATGCGAGCGTTATCCGGAATCATTGGGTTTAAAGGGTCCGTAGGCGGGCTGATAAGTCAGAGGTGAAAGCGCTTAGCTCAACTAAGCAACTGCCTTTGAAACTGTCAGTCTTGAATGATTGTGAAGTAGTTGGAATGTGTAGTGTAGCGGTGAAATGCTTAGATATTACACAGAACACCGATAGCGAAGGCATATTACTAACAATTTATTGACGCTGATGGACGAAAGCGTGGGGAGCGAACAGG	0.620394	-0.688743	decreased abundance	black
Streptococcus	Streptococcus (ASV17)	1.59808	1.00765	TACGTAGGTCCCGAGCGTTGTCCGGATTTATTGGGCGTAAAGCGAGCGCAGGCGGTTTGATAAGTCTGAAGTTAAAGGCTGTGGCTCAACCATAGTTCGCTTTGGAAACTGTCAAACTTGAGTGCAGAAGGGGAGAGTGGAATTCCATGTGTAGCGGTGAAATGCGTAGATATATGGAGGAACACCGGTGGCGAAAGCGGCTCTCTGGTCTGTAACTGACGCTGAGGCTCGAAAGCGTGGGGAGCGAACAGG	0.630542	-0.665336	decreased abundance	black
Streptococcus	Streptococcus (ASV7)	2.70589	1.72621	TACGTAGGTCCCGAGCGTTGTCCGGATTTATTGGGCGTAAAGCGAGCGCAGGCGGTTAGATAAGTCTGAAGTTAAAGGCTGTGGCTTAACCATAGTACGCTTTGGAAACTGTTTAACTTGAGTGCAAGAGGGGAGAGTGGAATTCCATGTGTAGCGGTGAAATGCGTAGATATATGGAGGAACACCGGTGGCGAAAGCGGCTCTCTGGCTTGTAACTGACGCTGAGGCTCGAAAGCGTGGGGAGCAAACAGG	0.637948	-0.64849	decreased abundance	black
Actinomyces graevenitzii	Actinomyces graevenitzii (ASV26)	1.11253	0.731741	TACGTAGGGCGCAAGCGTTGTCCGGAATTATTGGGCGTAAAGAGCTCGTAGGCGGCTGGTCGCGTCTGTCGTGAAAACTTCCGGCTCAACCGGGGGCTTGCGGTGGGTACGGGCCGGCTAGAGTGCGGTAGGGGTAACTGGAACTCCTGGTGTAGCGGTGGAATGCGCAGATATCAGGAAGAACACCGATGGCGAAGGCAGGTTACTGGGCCGTTACTGACGCTGAGGAGCGAAAGCGTGGGGAGCGAACAGG	0.65773	-0.604433	decreased abundance	black
Actinomyces	Actinomyces (ASV43)	0.348843	0.230867	TACGTAGGGCGCGAGCGTTGTCCGGAATTATTGGGCGTAAAGAGCTCGTAGGCGGCTGGTCGCGTCTGTCGTGAAATCCTCTGGCTTAACTGGGGGCTTGCGGTGGGTACGGGCCGGCTTGAGTGCGGTAGGGGAGACTGGAACTCCTGGTGTAGCGGTGGAATGCGCAGATATCAGGAAGAACACCGGTGGCGAAGGCGGGTCTCTGGGCCGTTACTGACGCTGAGGAGCGAAAGCGTGGGGAGCGAACAGG	0.661807	-0.595517	decreased abundance	black
Gemella	Gemella (ASV15)	0.999387	0.734752	TACGTAGGTGGCAAGCGTTGTCCGGAATTATTGGGCGTAAAGCGCGCGCAGGTGGTTTAATAAGTCTGATGTGAAAGCCCACGGCTCAACCGTGGAGGGTCATTGGAAACTGTTAAACTTGAGTGCAGGAGAGAAAAGTGGAATTCCTAGTGTAGCGGTGAAATGCGTAGAGATTAGGAGGAACACCAGTGGCGAAGGCGGCTTTTTGGCCTGTAACTGACACTGAGGCGCGAAAGCGTGGGGAGCAAACAGG	0.735202	-0.443787	decreased abundance	black
Fusobacterium	Fusobacterium (ASV3)	14.8541	14.5484	TACGTATGTCACAAGCGTTATCCGGATTTATTGGGCGTAAAGCGCGTCTAGGTGGTTATGTAAGTCTGATGTGAAAATGCAGGGCTCAACTCTGTATTGCGTTGGAAACTGTGTAACTAGAGTACTGGAGAGGTAAGCGGAACTACAAGTGTAGAGGTGAAATTCGTAGATATTTGTAGGAATGCCGATGGGGAAGCCAGCTTACTGGACAGATACTGACGCTGAAGCGCGAAAGCGTGGGTAGCAAACAGG	0.97942	-0.0300004	decreased abundance	black
Streptococcus	Streptococcus (ASV2)	1.79607	1.99472	TACGTAGGTCCCGAGCGTTATCCGGATTTATTGGGCGTAAAGCGAGCGCAGGCGGTTAGATAAGTCTGAAGTTAAAGGCTGTGGCTTAACCATAGTACGCTTTGGAAACTGTTTAACTTGAGTGCAGAAGGGGAGAGTGGAATTCCATGTGTAGCGGTGAAATGCGTAGATATATGGAGGAACACCGGTGGCGAAAGCGGCTCTCTGGTCTGTAACTGACGCTGAGGCTCGAAAGCGTGGGGAGCAAACAGG	1.11061	0.151347	increased abundance	deeppink3
Pseudomonas	Pseudomonas (ASV1)	47.4803	63.2809	TACGAAGGGTGCAAGCGTTAATCGGAATTACTGGGCGTAAAGCGCGCGTAGGTGGTTCAGCAAGTTGGATGTGAAATCCCCGGGCTCAACCTGGGAACTGCATCCAAAACTACTGAGCTAGAGTACGGTAGAGGGTGGTGGAATTTCCTGTGTAGCGGTGAAATGCGTAGATATAGGAAGGAACACCAGTGGCGAAGGCGACCACCTGGACTGATACTGACACTGAGGTGCGAAAGCGTGGGGAGCAAACAGG	1.33278	0.41444	increased abundance	deeppink3
Rothia dentocariosa	Rothia dentocariosa (ASV37)	0.0565691	0.0785208	TACGTAGGGCGCGAGCGTTGTCCGGAATTATTGGGCGTAAAGAGCTTGTAGGCGGTTGGTCGCGTCTGCTGTGAAAGGCTGGGGCTTAACCCTGGTTTTGCAGTGGGTACGGGCTAACTAGAGTGCAGTAGGGGAGACTGGAATTCCTGGTGTAGCGGTGGAATGCGCAGATATCAGGAGGAACACCGATGGCGAAGGCAGGTCTCTGGGCTGTAACTGACGCTGAGAAGCGAAAGCATGGGGAGCGAACAGG	1.38805	0.473061	increased abundance	deeppink3
Parvimonas micra	Parvimonas micra (ASV44)	0.202706	0.354902	TACGTATGGGGCGAGCGTTGTCCGGAATTATTGGGCGTAAAGGGTACGTAGGCGGTTTTTTAAGTCAGGTGTGAAAGCGTGAGGCTTAACCTCATTAAGCACTTGAAACTGGAAGACTTGAGTGAAGGAGAGGAAAGTGGAATTCCTAGTGTAGCGGTGAAATGCGTAGATATTAGGAGGAATACCGGTGGCGAAGGCGACTTTCTGGACTTTTACTGACGCTCAGGTACGAAAGCGTGGGGAGCAAACAGG	1.75082	0.808033	increased abundance	deeppink3
Streptococcus	Streptococcus (ASV12)	1.34352	3.44375	TACGTAGGTCCCGAGCGTTGTCCGGATTTATTGGGCGTAAAGCGAGCGCAGGCGGTTAGATAAGTCTGAAGTTAAAGGCTGTGGCTTAACCATAGTATGCTTTGGAAACTGTTTAACTTGAGTGCAGAAGGGGAGAGTGGAATTCCATGTGTAGCGGTGAAATGCGTAGATATATGGAGGAACACCGGTGGCGAAAGCGGCTCTCTGGTCTGTAACTGACGCTGAGGCTCGAAAGCGTGGGGAGCAAACAGG	2.56323	1.35797	increased abundance	deeppink3
PATIENT 6
TaxName	TaxNameCount	input.prop	pos.prop.mean	OTU	FC	log2FC	colorname	colorhex
Actinomyces	Actinomyces (ASV29)	0.0685401	0	TACGTAGGGTGCGAGCGTTGTCCGGAATTATTGGGCGTAAAGGGCTTGTAGGCGGTTTGTCGCGTCTGCCGTGAAATCCTCTGGCTTAACTGGGGGCGTGCGGTGGGTACGGGCAGGCTTGAGTGCGGTAGGGGAGACTGGAACTCCTGGTGTAGCGGTGGAATGCGCAGATATCAGGAAGAACACCGGTGGCGAAGGCGGGTCTCTGGGCCGTTACTGACGCTGAGGAGCGAAAGCGTGGGGAGCGAACAGG	0	#NAME?	only in A	#cdbfb1
Leptotrichia	Leptotrichia (ASV5)	14.8363	3.19544	TACGTATGTCGCGAGCGTTATCCGGAATTATTGGGCATAAAGGGCATCTAGGCGGCCTTTCAAGTCAGGGGTGAAAACCTGCGGCTCAACCGCAGGCCTGCCTTTGAAACTGATAGGCTGGAGTACCGGAGAGGTGGACGGAACTGCACGAGTAGAGGTGAAATTCGTAGATATGTGCAGGAATGCCGATGATGAAGATAGTTCACTGGACGGTAACTGACGCTGAAGTGCGAAAGCCGGGGGAGCGAACAGG	0.21538	-2.21504	decreased abundance	black
Capnocytophaga granulosa	Capnocytophaga granulosa (ASV47)	0.606316	0.152476	TACGGAGGATGCGAGCGTTATTCGGAATCATTGGGTTTAAAGGGTCTGTAGGCGGGCTATTAAGTCAGGGGTGAAAGGTTTCAGCTTAACTGAGAAATTGCCTTTGATACTGGTAGTCTTGAATATCTGTGAAGTTCTTGGAATGTGTAGTGTAGCGGTGAAATGCTTAGATATTACACAGAACACCGATTGCGGAGGCAGGGGACTAACAGACGATTGACGCTGAGAGACGAAAGCGTGGGGAGCGAACAGG	0.251479	-1.99149	decreased abundance	black
Tannerella	Tannerella (ASV28)	1.62387	0.469595	TACGGAGGATGCGAGCGTTATCCGGATTTATTGGGTTTAAAGGGTGCGTAGGTGGACTGTTAAGTCAGTGGTGAAAGTTTGTCGCTCAACGATAAAATTGCCGTTGAAACTGGTGGTCTTGAGTATGGATGAAGTAGGCGGAATGCGTGGTGTAGCGGTGAAATGCATAGAGATCACGCAGAACTCCGATTGCGAAGGCAGCTTACTAAGGCATAACTGACACTGAAGCACGAAAGCGTGGGTATCAAACAGG	0.289182	-1.78995	decreased abundance	black
Prevotella salivae	Prevotella salivae (ASV30)	0.666069	0.241834	TACGGAAGGTCCAGGCGTTATCCGGATTTATTGGGTTTAAAGGGAGCGTAGGCCGTGGATTAAGCGTGTTGTGAAATGTAGACGCTCAACGTCTGAATTGCAGCGCGAACTGGTTCACTTGAGTATGCACAACGTAGGCGGAATTCGTCGTGTAGCGGTGAAATGCTTAGATATGACGAAGAACTCCGATTGCGAAGGCAGCTTACGGGAGCACAACTGACGCTGAAGCTCGAAGGTGCGGGTATCAAACAGG	0.363076	-1.46166	decreased abundance	black
Veillonella	Veillonella (ASV13)	3.31453	1.30016	TACGTAGGTGGCAAGCGTTGTCCGGAATTATTGGGCGTAAAGCGCGCGCAGGCGGATAGGTCAGTCTGTCTTAAAAGTTCGGGGCTTAACCCCGTGATGGGATGGAAACTGCCAATCTAGAGTATCGGAGAGGAAAGTGGAATTCCTAGTGTAGCGGTGAAATGCGTAGATATTAGGAAGAACACCAGTGGCGAAGGCGACTTTCTGGACGAAAACTGACGCTGAGGCGCGAAAGCCAGGGGAGCGAACGGG	0.39226	-1.35012	decreased abundance	black
Rothia mucilaginosa	Rothia mucilaginosa (ASV8)	3.47797	1.41791	TACGTAGGGCGCGAGCGTTGTCCGGAATTATTGGGCGTAAAGAGCTTGTAGGCGGTTTGTCGCGTCTGCTGTGAAAGGCCGGGGCTTAACTCCGTGTATTGCAGTGGGTACGGGCAGACTAGAGTGCAGTAGGGGAGACTGGAATTCCTGGTGTAGCGGTGGAATGCGCAGATATCAGGAGGAACACCGATGGCGAAGGCAGGTCTCTGGGCTGTAACTGACGCTGAGAAGCGAAAGCATGGGGAGCGAACAGG	0.407685	-1.29447	decreased abundance	black
Veillonella	Veillonella (ASV27)	1.61509	0.675577	TACGTAGGTGGCAAGCGTTGTCCGGAATTATTGGGCGTAAAGCGCGCGCAGGCGGATCAGTTAGTCTGTCTTAAAAGTTCGGGGCTTAACCCCGTGATGGGATGGAAACTGCTGATCTAGAGTATCGGAGAGGAAAGTGGAATTCCTAGTGTAGCGGTGAAATGCGTAGATATTAGGAAGAACACCAGTGGCGAAGGCGACTTTCTGGACGAAAACTGACGCTGAGGCGCGAAAGCCAGGGGAGCGAACGGG	0.418292	-1.25742	decreased abundance	black
Prevotella pallens	Prevotella pallens (ASV19)	1.69944	0.835939	TACGGAAGGTCCAGGCGTTATCCGGATTTATTGGGTTTAAAGGGAGTGTAGGCGGTTTGTTAAGCGTGTTGTGAAATTTAGGTGCTCAACATTTAACTTGCAGCGCGAACTGTCAGACTTGAGTACACGCAACGTATGCGGAATTCATGGTGTAGCGGTGAAATGCTTAGATATCATGAAGAACTCCGATTGCGAAGGCAGCATACGGGAGTGTAACTGACGCTTAAGCTCGAAGGTGCGGGTATCGAACAGG	0.49189	-1.02359	decreased abundance	black
Rothia dentocariosa	Rothia dentocariosa (ASV37)	0.627405	0.33716	TACGTAGGGCGCGAGCGTTGTCCGGAATTATTGGGCGTAAAGAGCTTGTAGGCGGTTGGTCGCGTCTGCTGTGAAAGGCTGGGGCTTAACCCTGGTTTTGCAGTGGGTACGGGCTAACTAGAGTGCAGTAGGGGAGACTGGAATTCCTGGTGTAGCGGTGGAATGCGCAGATATCAGGAGGAACACCGATGGCGAAGGCAGGTCTCTGGGCTGTAACTGACGCTGAGAAGCGAAAGCATGGGGAGCGAACAGG	0.537388	-0.895965	decreased abundance	black
Actinomyces odontolyticus	Actinomyces odontolyticus (ASV9)	0.806664	0.435672	TACGTAGGGCGCGAGCGTTGTCCGGAATTATTGGGCGTAAAGGGCTTGTAGGCGGTTGGTCGCGTCTGCCGTGAAATCCTCTGGCTTAACTGGGGGCGTGCGGTGGGTACGGGCTGACTTGAGTGCGGTAGGGGAGACTGGAACTCCTGGTGTAGCGGTGGAATGCGCAGATATCAGGAAGAACACCGGTGGCGAAGGCGGGTCTCTGGGCCGTTACTGACGCTGAGGAGCGAAAGCGTGGGGAGCGAACAGG	0.540091	-0.888727	decreased abundance	black
Actinomyces	Actinomyces (ASV43)	0.223195	0.149387	TACGTAGGGCGCGAGCGTTGTCCGGAATTATTGGGCGTAAAGAGCTCGTAGGCGGCTGGTCGCGTCTGTCGTGAAATCCTCTGGCTTAACTGGGGGCTTGCGGTGGGTACGGGCCGGCTTGAGTGCGGTAGGGGAGACTGGAACTCCTGGTGTAGCGGTGGAATGCGCAGATATCAGGAAGAACACCGGTGGCGAAGGCGGGTCTCTGGGCCGTTACTGACGCTGAGGAGCGAAAGCGTGGGGAGCGAACAGG	0.669314	-0.579246	decreased abundance	black
Granulicatella	Granulicatella (ASV14)	2.96831	2.04984	TACGTAGGTGGCAAGCGTTGTCCGGATTTATTGGGCGTAAAGCGAGCGCAGGCGGTTCCTTAAGTCTGATGTGAAAGCCCCCGGCTCAACCGGGGAGGGTCATTGGAAACTGGGGAACTTGAGTGCAGAAGAGGAGAGTGGAATTCCATGTGTAGCGGTGAAATGCGTAGATATATGGAGGAACACCAGTGGCGAAGGCGACTCTCTGGTCTGTAACTGACGCTGAGGCTCGAAAGCGTGGGTAGCAAACAGG	0.690575	-0.53413	decreased abundance	black
Atopobium parvulum	Atopobium parvulum (ASV32)	0.0386636	0.0292057	TACGTAGGGGGCAAGCGTTATCCGGATTCATTGGGCGTAAAGCGCTCGTAGGCGGTCTGTTAGGTCGGGAGTTAAATCCGGGGGCTCAACCCCCGTTCGCTCCCGATACCGGCAGACTTGAGTTTGGTAGGGGAAGGTGGAATTCCTAGTGTAGCGGTGGAATGCGCAGATATTAGGAAGAACACCAGTGGCGAAGGCGGCCTTCTGGGCCATAACTGACGCTGAGGAGCGAAAGCTAGGGGAGCAAACAGG	0.75538	-0.404726	decreased abundance	black
Prevotella melaninogenica	Prevotella melaninogenica (ASV6)	9.05959	6.84347	TACGGAAGGTCCAGGCGTTATCCGGATTTATTGGGTTTAAAGGGAGCGTAGGCTGGAGATTAAGTGTGTTGTGAAATGTAGACGCTCAACGTCTGAATTGCAGCGCATACTGGTTTCCTTGAGTACGCACAACGTTGGCGGAATTCGTCGTGTAGCGGTGAAATGCTTAGATATGACGAAGAACTCCGATTGCGAAGGCAGCTGACGGGAGCGCAACTGACGCTTAAGCTCGAAGGTGCGGGTATCAAACAGG	0.755384	-0.404717	decreased abundance	black
Bergeyella	Bergeyella (ASV36)	0.611589	0.511597	TACGGAGGGTGCAAGCGTTATCCGGATTTATTGGGTTTAAAGGGTCCGTAGGTGGGCTGATAAGTCAGCGGTGAAATCCTGCAGCTTAACTGTAGAACTGCCGTTGATACTGTTAGTCTTGAGTGTATTTGAAGTGGCTGGAATAAGTAGTGTAGCGGTGAAATGCATAGATATTACTTAGAACACCAATTGCGAAGGCAGGTCACTAAGATACAACTGACGCTGAGGGACGAAAGCGTGGGGAGCGAACAGG	0.836505	-0.257553	decreased abundance	black
Streptococcus	Streptococcus (ASV12)	2.48678	2.24352	TACGTAGGTCCCGAGCGTTGTCCGGATTTATTGGGCGTAAAGCGAGCGCAGGCGGTTAGATAAGTCTGAAGTTAAAGGCTGTGGCTTAACCATAGTATGCTTTGGAAACTGTTTAACTTGAGTGCAGAAGGGGAGAGTGGAATTCCATGTGTAGCGGTGAAATGCGTAGATATATGGAGGAACACCGGTGGCGAAAGCGGCTCTCTGGTCTGTAACTGACGCTGAGGCTCGAAAGCGTGGGGAGCAAACAGG	0.902182	-0.148509	decreased abundance	black
Peptostreptococcus stomatis	Peptostreptococcus stomatis (ASV52)	0.325126	0.302329	TACGTAGGGGGCTAGCGTTATCCGGATTTACTGGGCGTAAAGGGTGCGTAGGTGGTCCTTCAAGTCGGTGGTTAAAGGCTACGGCTCAACCGTAGTAAGCCGCCGAAACTGGAGGACTTGAGTGCAGGAGAGGAAAGTGGAATTCCCAGTGTAGCGGTGAAATGCGTAGATATTGGGAGGAACACCAGTAGCGAAGGCGGCTTTCTGGACTGCAACTGACACTGAGGCACGAAAGCGTGGGTAGCAAACAGG	0.929883	-0.104878	decreased abundance	black
Streptococcus	Streptococcus (ASV2)	2.83475	2.88349	TACGTAGGTCCCGAGCGTTATCCGGATTTATTGGGCGTAAAGCGAGCGCAGGCGGTTAGATAAGTCTGAAGTTAAAGGCTGTGGCTTAACCATAGTACGCTTTGGAAACTGTTTAACTTGAGTGCAGAAGGGGAGAGTGGAATTCCATGTGTAGCGGTGAAATGCGTAGATATATGGAGGAACACCGGTGGCGAAAGCGGCTCTCTGGTCTGTAACTGACGCTGAGGCTCGAAAGCGTGGGGAGCAAACAGG	1.0172	0.0245979	increased abundance	deeppink3
Gemella	Gemella (ASV15)	1.6766	2.05499	TACGTAGGTGGCAAGCGTTGTCCGGAATTATTGGGCGTAAAGCGCGCGCAGGTGGTTTAATAAGTCTGATGTGAAAGCCCACGGCTCAACCGTGGAGGGTCATTGGAAACTGTTAAACTTGAGTGCAGGAGAGAAAAGTGGAATTCCTAGTGTAGCGGTGAAATGCGTAGAGATTAGGAGGAACACCAGTGGCGAAGGCGGCTTTTTGGCCTGTAACTGACACTGAGGCGCGAAAGCGTGGGGAGCAAACAGG	1.22569	0.293596	increased abundance	deeppink3
Streptococcus	Streptococcus (ASV7)	5.43048	6.84235	TACGTAGGTCCCGAGCGTTGTCCGGATTTATTGGGCGTAAAGCGAGCGCAGGCGGTTAGATAAGTCTGAAGTTAAAGGCTGTGGCTTAACCATAGTACGCTTTGGAAACTGTTTAACTTGAGTGCAAGAGGGGAGAGTGGAATTCCATGTGTAGCGGTGAAATGCGTAGATATATGGAGGAACACCGGTGGCGAAAGCGGCTCTCTGGCTTGTAACTGACGCTGAGGCTCGAAAGCGTGGGGAGCAAACAGG	1.25999	0.333412	increased abundance	deeppink3
Streptococcus	Streptococcus (ASV23)	0.901566	1.23771	TACGTAGGTCCCGAGCGTTGTCCGGATTTATTGGGCGTAAAGCGAGCGCAGGCGGTTAGATAAGTCTGAAGTTAAAGGCTGTGGCTTAACCATAGTACGCTTTGGAAACTGTTTAACTTGAGTGCAGAAGGGGAGAGTGGAATTCCATGTGTAGCGGTGAAATGCGTAGATATATGGAGGAACACCGGTGGCGAAAGCGGCTCTCTGGTCTGTAACTGACGCTGAGGCTCGAAAGCGTGGGGAGCGAACAGG	1.37285	0.457171	increased abundance	deeppink3
Streptococcus	Streptococcus (ASV17)	0.567653	0.784089	TACGTAGGTCCCGAGCGTTGTCCGGATTTATTGGGCGTAAAGCGAGCGCAGGCGGTTTGATAAGTCTGAAGTTAAAGGCTGTGGCTCAACCATAGTTCGCTTTGGAAACTGTCAAACTTGAGTGCAGAAGGGGAGAGTGGAATTCCATGTGTAGCGGTGAAATGCGTAGATATATGGAGGAACACCGGTGGCGAAAGCGGCTCTCTGGTCTGTAACTGACGCTGAGGCTCGAAAGCGTGGGGAGCGAACAGG	1.38128	0.466009	increased abundance	deeppink3
Pseudomonas	Pseudomonas (ASV1)	43.4984	64.951	TACGAAGGGTGCAAGCGTTAATCGGAATTACTGGGCGTAAAGCGCGCGTAGGTGGTTCAGCAAGTTGGATGTGAAATCCCCGGGCTCAACCTGGGAACTGCATCCAAAACTACTGAGCTAGAGTACGGTAGAGGGTGGTGGAATTTCCTGTGTAGCGGTGAAATGCGTAGATATAGGAAGGAACACCAGTGGCGAAGGCGACCACCTGGACTGATACTGACACTGAGGTGCGAAAGCGTGGGGAGCAAACAGG	1.49318	0.578392	increased abundance	deeppink3
Scardovia wiggsiae	Scardovia wiggsiae (ASV48)	0.0351488	0.0551954	TACGTAGGGTGCAAGCGTTGTCCGGATTTATTGGGCGTAAAGGGCTCGTAGGCGGTTTGTTGCGTCTGGTGTGAAAGCTTACTGCTTAACGGTAGGTTGCGCTGGATACGGGCAGGCTTGAGTGCAGTAGGGGAGACTGGAATTCTCGGTGTAACGGTGGAATGTGTAGATATCGGGAAGAACACCTATGGCGAAGGCAGGTCTCTGGGCTGTTACTGACGCTGAGGAGCGAAAGCGTGGGGAGCGAACAGG	1.57034	0.651073	increased abundance	deeppink3

## Sheet: Figure S13
Figure 5 - BONCAT-FACS-Seq of clinical samples
PATIENT 4
TaxName	TaxNameCount	input.prop	neg.prop.mean	OTU	FC	log2FC	colorname	colorhex
Streptococcus	Streptococcus (ASV17)	0.222362	0.0307216	TACGTAGGTCCCGAGCGTTGTCCGGATTTATTGGGCGTAAAGCGAGCGCAGGCGGTTTGATAAGTCTGAAGTTAAAGGCTGTGGCTCAACCATAGTTCGCTTTGGAAACTGTCAAACTTGAGTGCAGAAGGGGAGAGTGGAATTCCATGTGTAGCGGTGAAATGCGTAGATATATGGAGGAACACCGGTGGCGAAAGCGGCTCTCTGGTCTGTAACTGACGCTGAGGCTCGAAAGCGTGGGGAGCGAACAGG	0.13816	-2.85558	decreased abundance	black
Atopobium parvulum	Atopobium parvulum (ASV32)	1.18593	0.51816	TACGTAGGGGGCAAGCGTTATCCGGATTCATTGGGCGTAAAGCGCTCGTAGGCGGTCTGTTAGGTCGGGAGTTAAATCCGGGGGCTCAACCCCCGTTCGCTCCCGATACCGGCAGACTTGAGTTTGGTAGGGGAAGGTGGAATTCCTAGTGTAGCGGTGGAATGCGCAGATATTAGGAAGAACACCAGTGGCGAAGGCGGCCTTCTGGGCCATAACTGACGCTGAGGAGCGAAAGCTAGGGGAGCAAACAGG	0.436922	-1.19455	decreased abundance	black
Enterococcus	Enterococcus (ASV33)	1.18223	0.600088	TACGTAGGTGGCAAGCGTTGTCCGGATTTATTGGGCGTAAAGCGAGCGCAGGCGGTTTCTTAAGTCTGATGTGAAAGCCCCCGGCTCAACCGGGGAGGGTCATTGGAAACTGGGAGACTTGAGTGCAGAAGAGGAGAGTGGAATTCCATGTGTAGCGGTGAAATGCGTAGATATATGGAGGAACACCAGTGGCGAAGGCGGCTCTCTGGTCTGTAACTGACGCTGAGGCTCGAAAGCGTGGGGAGCAAACAGG	0.507592	-0.978259	decreased abundance	black
Pseudomonas	Pseudomonas (ASV4)	14.335	10.6654	TACGAAGGGTGCAAGCGTTAATCGGAATTACTGGGCGTAAAGCGCGCGTAGGTGGTTCAGCAAGTTGGATGTGAAATCCCCGGGGTCAACCTGGGAACTGCATCCAAAACTACTGAGCTAGAGTACGGTAGAGGGTGGTGGAATTTCCTGTGTAGCGGTGAAATGCGTAGATATAGGAAGGAACACCAGTGGCGAAGGCGACCACCTGGACTGATACTGACACTGAGGTGCGAAAGCGTGGGGAGCAAACAGG	0.744011	-0.426605	decreased abundance	black
Pseudomonas	Pseudomonas (ASV1)	34.6996	27.3808	TACGAAGGGTGCAAGCGTTAATCGGAATTACTGGGCGTAAAGCGCGCGTAGGTGGTTCAGCAAGTTGGATGTGAAATCCCCGGGCTCAACCTGGGAACTGCATCCAAAACTACTGAGCTAGAGTACGGTAGAGGGTGGTGGAATTTCCTGTGTAGCGGTGAAATGCGTAGATATAGGAAGGAACACCAGTGGCGAAGGCGACCACCTGGACTGATACTGACACTGAGGTGCGAAAGCGTGGGGAGCAAACAGG	0.789081	-0.341754	decreased abundance	black
Rothia mucilaginosa	Rothia mucilaginosa (ASV8)	4.73261	3.85153	TACGTAGGGCGCGAGCGTTGTCCGGAATTATTGGGCGTAAAGAGCTTGTAGGCGGTTTGTCGCGTCTGCTGTGAAAGGCCGGGGCTTAACTCCGTGTATTGCAGTGGGTACGGGCAGACTAGAGTGCAGTAGGGGAGACTGGAATTCCTGGTGTAGCGGTGGAATGCGCAGATATCAGGAGGAACACCGATGGCGAAGGCAGGTCTCTGGGCTGTAACTGACGCTGAGAAGCGAAAGCATGGGGAGCGAACAGG	0.813828	-0.297203	decreased abundance	black
Achromobacter	Achromobacter (ASV57)	0.504021	0.41855	TACGTAGGGTGCAAGCGTTAATCGGAATTACTGGGCGTAAAGCGTGCGCAGGCGGTTCGGAAAGAAAGATGTGAAATCCCAGAGCTTAACTTTGGAACTGCATTTTTAACTACCGGGCTAGAGTGTGTCAGAGGGAGGTGGAATTCCGCGTGTAGCAGTGAAATGCGTAGATATGCGGAGGAACACCGATGGCGAAGGCAGCCTCCTGGGATAACACTGACGCTCATGCACGAAAGCGTGGGGAGCAAACAGG	0.830421	-0.268085	decreased abundance	black
Streptococcus	Streptococcus (ASV7)	0.155654	0.154795	TACGTAGGTCCCGAGCGTTGTCCGGATTTATTGGGCGTAAAGCGAGCGCAGGCGGTTAGATAAGTCTGAAGTTAAAGGCTGTGGCTTAACCATAGTACGCTTTGGAAACTGTTTAACTTGAGTGCAAGAGGGGAGAGTGGAATTCCATGTGTAGCGGTGAAATGCGTAGATATATGGAGGAACACCGGTGGCGAAAGCGGCTCTCTGGCTTGTAACTGACGCTGAGGCTCGAAAGCGTGGGGAGCAAACAGG	0.994485	-0.00797873	decreased abundance	black
Actinomyces odontolyticus	Actinomyces odontolyticus (ASV9)	8.11993	8.44231	TACGTAGGGCGCGAGCGTTGTCCGGAATTATTGGGCGTAAAGGGCTTGTAGGCGGTTGGTCGCGTCTGCCGTGAAATCCTCTGGCTTAACTGGGGGCGTGCGGTGGGTACGGGCTGACTTGAGTGCGGTAGGGGAGACTGGAACTCCTGGTGTAGCGGTGGAATGCGCAGATATCAGGAAGAACACCGGTGGCGAAGGCGGGTCTCTGGGCCGTTACTGACGCTGAGGAGCGAAAGCGTGGGGAGCGAACAGG	1.0397	0.0561713	increased abundance	deeppink3
Actinomyces	Actinomyces (ASV29)	1.14146	1.20481	TACGTAGGGTGCGAGCGTTGTCCGGAATTATTGGGCGTAAAGGGCTTGTAGGCGGTTTGTCGCGTCTGCCGTGAAATCCTCTGGCTTAACTGGGGGCGTGCGGTGGGTACGGGCAGGCTTGAGTGCGGTAGGGGAGACTGGAACTCCTGGTGTAGCGGTGGAATGCGCAGATATCAGGAAGAACACCGGTGGCGAAGGCGGGTCTCTGGGCCGTTACTGACGCTGAGGAGCGAAAGCGTGGGGAGCGAACAGG	1.0555	0.0779218	increased abundance	deeppink3
Streptococcus	Streptococcus (ASV2)	24.8156	28.3938	TACGTAGGTCCCGAGCGTTATCCGGATTTATTGGGCGTAAAGCGAGCGCAGGCGGTTAGATAAGTCTGAAGTTAAAGGCTGTGGCTTAACCATAGTACGCTTTGGAAACTGTTTAACTTGAGTGCAGAAGGGGAGAGTGGAATTCCATGTGTAGCGGTGAAATGCGTAGATATATGGAGGAACACCGGTGGCGAAAGCGGCTCTCTGGTCTGTAACTGACGCTGAGGCTCGAAAGCGTGGGGAGCAAACAGG	1.14419	0.194325	increased abundance	deeppink3
Streptococcus	Streptococcus (ASV39)	0.522551	0.68341	TACGTAGGTCCCGAGCGTTATCCGGACTTATTGGGCGTAAAGCGAGCGCAGGCGGTTAGATAAGTCTGAAGTTAAAGGCTGTGGCTTAACCATAGTACGCTTTGGAAACTGTTTAACTTGAGTGCAGAAGGGGAGAGTGGAATTCCATGTGTAGCGGTGAAATGCGTAGATATATGGAGGAACACCGGTGGCGAAAGCGGCTCTCTGGTCTGTAACTGACGCTGAGGCTCGAAAGCGTGGGGAGCAAACAGG	1.30783	0.387179	increased abundance	deeppink3
Staphylococcus aureus	Staphylococcus aureus (ASV20)	2.03461	3.46908	TACGTAGGTGGCAAGCGTTATCCGGAATTATTGGGCGTAAAGCGCGCGCAGGCGGTTTTTTAAGTCTGATGTGAAAGCCCACGGCTCAACCGTGGAGGGTCATTGGAAACTGGAAAACTTGAGTGCAGAAGAGGAAAGTGGAATTCCATGTGTAGCGGTGAAATGCGCAGAGATATGGAGGAACACCAGTGGCGAAGGCGACTTTCTGGTCTGTAACTGACGCTGATGTGCGAAAGCGTGGGGATCAAACAGG	1.70503	0.769797	increased abundance	deeppink3
Staphylococcus haemolyticus	Staphylococcus haemolyticus (ASV21)	1.96791	3.37669	TACGTAGGTGGCAAGCGTTATCCGGAATTATTGGGCGTAAAGCGCGCGTAGGCGGTTTTTTAAGTCTGATGTGAAAGCCCACGGCTCAACCGTGGAGGGTCATTGGAAACTGTAAAACTTGAGTGCAGAAGAGGAAAGTGGAATTCCATGTGTAGCGGTGAAATGCGCAGAGATATGGAGGAACACCAGTGGCGAAGGCGACTTTCTGGTCTGTAACTGACGCTGATGTGCGAAAGCGTGGGGATCAAACAGG	1.71588	0.778949	increased abundance	deeppink3
Rothia	Rothia (ASV11)	4.38054	10.8099	TACGTAGGGCGCGAGCGTTGTCCGGAATTATTGGGCGTAAAGAGCTTGTAGGCGGTTTGTCGCGTCTGCTGTGAAAGGCCGGAGCTTAACTCCGTGTATTGCAGTGGGTACGGGCAGACTAGAGTGCAGTAGGGGAGACTGGAATTCCTGGTGTAGCGGTGGAATGCGCAGATATCAGGAGGAACACCGATGGCGAAGGCAGGTCTCTGGGCTGTAACTGACGCTGAGAAGCGAAAGCATGGGGAGCGAACAGG	2.46771	1.30318	increased abundance	deeppink3
PATIENT 5
TaxName	TaxNameCount	input.prop	neg.prop.mean	OTU	FC	log2FC	colorname	colorhex
Actinomyces	Actinomyces (ASV43)	0.348843	0.0689081	TACGTAGGGCGCGAGCGTTGTCCGGAATTATTGGGCGTAAAGAGCTCGTAGGCGGCTGGTCGCGTCTGTCGTGAAATCCTCTGGCTTAACTGGGGGCTTGCGGTGGGTACGGGCCGGCTTGAGTGCGGTAGGGGAGACTGGAACTCCTGGTGTAGCGGTGGAATGCGCAGATATCAGGAAGAACACCGGTGGCGAAGGCGGGTCTCTGGGCCGTTACTGACGCTGAGGAGCGAAAGCGTGGGGAGCGAACAGG	0.197533	-2.33983	decreased abundance	black
Rothia dentocariosa	Rothia dentocariosa (ASV37)	0.0565691	0.0149287	TACGTAGGGCGCGAGCGTTGTCCGGAATTATTGGGCGTAAAGAGCTTGTAGGCGGTTGGTCGCGTCTGCTGTGAAAGGCTGGGGCTTAACCCTGGTTTTGCAGTGGGTACGGGCTAACTAGAGTGCAGTAGGGGAGACTGGAATTCCTGGTGTAGCGGTGGAATGCGCAGATATCAGGAGGAACACCGATGGCGAAGGCAGGTCTCTGGGCTGTAACTGACGCTGAGAAGCGAAAGCATGGGGAGCGAACAGG	0.263902	-1.92192	decreased abundance	black
Capnocytophaga sputigena	Capnocytophaga sputigena (ASV49)	0.82968	0.224617	TACGGAGGATGCGAGCGTTATCCGGAATCATTGGGTTTAAAGGGTCCGTAGGCGGGCTGATAAGTCAGAGGTGAAAGCGCTTAGCTCAACTAAGCAACTGCCTTTGAAACTGTCAGTCTTGAATGATTGTGAAGTAGTTGGAATGTGTAGTGTAGCGGTGAAATGCTTAGATATTACACAGAACACCGATAGCGAAGGCATATTACTAACAATTTATTGACGCTGATGGACGAAAGCGTGGGGAGCGAACAGG	0.270727	-1.88509	decreased abundance	black
Prevotella pallens	Prevotella pallens (ASV19)	1.6405	0.454066	TACGGAAGGTCCAGGCGTTATCCGGATTTATTGGGTTTAAAGGGAGTGTAGGCGGTTTGTTAAGCGTGTTGTGAAATTTAGGTGCTCAACATTTAACTTGCAGCGCGAACTGTCAGACTTGAGTACACGCAACGTATGCGGAATTCATGGTGTAGCGGTGAAATGCTTAGATATCATGAAGAACTCCGATTGCGAAGGCAGCATACGGGAGTGTAACTGACGCTTAAGCTCGAAGGTGCGGGTATCGAACAGG	0.276785	-1.85316	decreased abundance	black
Actinomyces	Actinomyces (ASV29)	0.18385	0.0526284	TACGTAGGGTGCGAGCGTTGTCCGGAATTATTGGGCGTAAAGGGCTTGTAGGCGGTTTGTCGCGTCTGCCGTGAAATCCTCTGGCTTAACTGGGGGCGTGCGGTGGGTACGGGCAGGCTTGAGTGCGGTAGGGGAGACTGGAACTCCTGGTGTAGCGGTGGAATGCGCAGATATCAGGAAGAACACCGGTGGCGAAGGCGGGTCTCTGGGCCGTTACTGACGCTGAGGAGCGAAAGCGTGGGGAGCGAACAGG	0.286258	-1.80461	decreased abundance	black
Peptostreptococcus stomatis	Peptostreptococcus stomatis (ASV52)	0.0424268	0.0133684	TACGTAGGGGGCTAGCGTTATCCGGATTTACTGGGCGTAAAGGGTGCGTAGGTGGTCCTTCAAGTCGGTGGTTAAAGGCTACGGCTCAACCGTAGTAAGCCGCCGAAACTGGAGGACTTGAGTGCAGGAGAGGAAAGTGGAATTCCCAGTGTAGCGGTGAAATGCGTAGATATTGGGAGGAACACCAGTAGCGAAGGCGGCTTTCTGGACTGCAACTGACACTGAGGCACGAAAGCGTGGGTAGCAAACAGG	0.315093	-1.66615	decreased abundance	black
Bergeyella	Bergeyella (ASV36)	0.329986	0.106138	TACGGAGGGTGCAAGCGTTATCCGGATTTATTGGGTTTAAAGGGTCCGTAGGTGGGCTGATAAGTCAGCGGTGAAATCCTGCAGCTTAACTGTAGAACTGCCGTTGATACTGTTAGTCTTGAGTGTATTTGAAGTGGCTGGAATAAGTAGTGTAGCGGTGAAATGCATAGATATTACTTAGAACACCAATTGCGAAGGCAGGTCACTAAGATACAACTGACGCTGAGGGACGAAAGCGTGGGGAGCGAACAGG	0.321644	-1.63646	decreased abundance	black
Streptococcus anginosus	Streptococcus anginosus (ASV46)	1.06538	0.344099	TACGTAGGTCCCGAGCGTTGTCCGGATTTATTGGGCGTAAAGCGAGCGCAGGCGGTTAGAAAAGTCTGAAGTGAAAGGCAGTGGCTCAACCATTGTAGGCTTTGGAAACTGTTTAACTTGAGTGCAGAAGGGGAGAGTGGAATTCCATGTGTAGCGGTGAAATGCGTAGATATATGGAGGAACACCGGTGGCGAAAGCGGCTCTCTGGTCTGTCACTGACGCTGAGGCTCGAAAGCGTGGGGAGCGAACAGG	0.322981	-1.63048	decreased abundance	black
Scardovia wiggsiae	Scardovia wiggsiae (ASV48)	0.683543	0.25914	TACGTAGGGTGCAAGCGTTGTCCGGATTTATTGGGCGTAAAGGGCTCGTAGGCGGTTTGTTGCGTCTGGTGTGAAAGCTTACTGCTTAACGGTAGGTTGCGCTGGATACGGGCAGGCTTGAGTGCAGTAGGGGAGACTGGAATTCTCGGTGTAACGGTGGAATGTGTAGATATCGGGAAGAACACCTATGGCGAAGGCAGGTCTCTGGGCTGTTACTGACGCTGAGGAGCGAAAGCGTGGGGAGCGAACAGG	0.379113	-1.3993	decreased abundance	black
Campylobacter concisus	Campylobacter concisus (ASV42)	0.985245	0.46024	TACGGAGGGTGCAAGCGTTACTCGGAATCACTGGGCGTAAAGGACGCGTAGGCGGATTATCAAGTCTCTTGTGAAATCCTATGGCTTAACCATAGAACTGCTTGGGAAACTGATAATCTAGAGTGAGGGAGAGGCAGATGGAATTGGTGGTGTAGGGGTAAAATCCGTAGAGATCACCAGGAATACCCATTGCGAAGGCGATCTGCTGGAACTCAACTGACGCTAATGCGTGAAAGCGTGGGGAGCAAACAGG	0.467133	-1.0981	decreased abundance	black
Prevotella	Prevotella (ASV25)	2.23448	1.25056	TACGGAAGGTCCGGGCGTTATCCGGATTTATTGGGTTTAAAGGGAGCGTAGGCCGGAGATTAAGTGTGTTGTGAAATGTAGACGCTCAACGTCTGACTTGCAGCGCATACTGGTTTCCTTGAGTACGCACAACGTTGGCGGAATTCGTCGTGTAGCGGTGAAATGCTTAGATATGACGAAGAACTCCGATTGCGAAGGCAGCTGACGGGAGCGCAACTGACGCTTAAGCTCGAAGGTGCGGGTATCGAACAGG	0.559664	-0.837366	decreased abundance	black
Leptotrichia	Leptotrichia (ASV5)	1.49437	0.852452	TACGTATGTCGCGAGCGTTATCCGGAATTATTGGGCATAAAGGGCATCTAGGCGGCCTTTCAAGTCAGGGGTGAAAACCTGCGGCTCAACCGCAGGCCTGCCTTTGAAACTGATAGGCTGGAGTACCGGAGAGGTGGACGGAACTGCACGAGTAGAGGTGAAATTCGTAGATATGTGCAGGAATGCCGATGATGAAGATAGTTCACTGGACGGTAACTGACGCTGAAGTGCGAAAGCCGGGGGAGCGAACAGG	0.570444	-0.809843	decreased abundance	black
Streptococcus	Streptococcus (ASV12)	1.34352	0.767549	TACGTAGGTCCCGAGCGTTGTCCGGATTTATTGGGCGTAAAGCGAGCGCAGGCGGTTAGATAAGTCTGAAGTTAAAGGCTGTGGCTTAACCATAGTATGCTTTGGAAACTGTTTAACTTGAGTGCAGAAGGGGAGAGTGGAATTCCATGTGTAGCGGTGAAATGCGTAGATATATGGAGGAACACCGGTGGCGAAAGCGGCTCTCTGGTCTGTAACTGACGCTGAGGCTCGAAAGCGTGGGGAGCAAACAGG	0.571299	-0.807682	decreased abundance	black
Alloprevotella	Alloprevotella (ASV31)	1.42366	0.849928	TACGGAAGGTCCAGGCGTTATCCGGATTTATTGGGTTTAAAGGGAGCGTAGGCGGATTGTTAAGTCAGCGGTTAAAGGGTGTGGCTCAACCATGCATTGCCGTTGAAACTGGCGATCTTGAGTGCAGACAGGGATGCCGGAATTCGTGGTGTAGCGGTGAAATGCTTAGATATCACGAAGAACTCCGATCGCGAAGGCAGGTGTCCGGGCTGCAACTGACGCTGAGGCTCGAAAGTGTGGGTATCAAACAGG	0.597004	-0.744188	decreased abundance	black
Prevotella salivae	Prevotella salivae (ASV30)	0.702399	0.448405	TACGGAAGGTCCAGGCGTTATCCGGATTTATTGGGTTTAAAGGGAGCGTAGGCCGTGGATTAAGCGTGTTGTGAAATGTAGACGCTCAACGTCTGAATTGCAGCGCGAACTGGTTCACTTGAGTATGCACAACGTAGGCGGAATTCGTCGTGTAGCGGTGAAATGCTTAGATATGACGAAGAACTCCGATTGCGAAGGCAGCTTACGGGAGCACAACTGACGCTGAAGCTCGAAGGTGCGGGTATCAAACAGG	0.63839	-0.64749	decreased abundance	black
Veillonella	Veillonella (ASV13)	1.87621	1.22309	TACGTAGGTGGCAAGCGTTGTCCGGAATTATTGGGCGTAAAGCGCGCGCAGGCGGATAGGTCAGTCTGTCTTAAAAGTTCGGGGCTTAACCCCGTGATGGGATGGAAACTGCCAATCTAGAGTATCGGAGAGGAAAGTGGAATTCCTAGTGTAGCGGTGAAATGCGTAGATATTAGGAAGAACACCAGTGGCGAAGGCGACTTTCTGGACGAAAACTGACGCTGAGGCGCGAAAGCCAGGGGAGCGAACGGG	0.651895	-0.617289	decreased abundance	black
Alloprevotella	Alloprevotella (ASV24)	2.01292	1.48974	TACGGAAGGTCCAGGCGTTATCCGGATTTATTGGGTTTAAAGGGAGCGTAGGCGGATTGTTAAGTCAGCGGTTAAAGGGTGTGGCTCAACCATGCATTGCCGTTGAAACTGGCGATCTTGAGTGCAGACAGGGATGCCGGAATTCGTGGTGTAGCGGTGAAATGCTTAGATATCACGAAGAACTCCGATCGCGAAGGCAGGTGTCCGGGCTGCGACTGACGCTGAGGCTCGAAAGTGTGGGTATCAAACAGG	0.74009	-0.434227	decreased abundance	black
Solobacterium moorei	Solobacterium moorei (ASV45)	0.730684	0.564117	TACGTAGGTGGCGAGCGTTATCCGGAATTATTGGGCGTAAAGGGTGCGTAGGCGGCCTGTTAAGTAAGTGGTTAAATTGTTGGGCTCAACCCAATCCAGCCACTTAAACTGGCAGGCTAGAGTATTGGAGAGGCAAGTGGAATTCCATGTGTAGCGGTAAAATGCGTAGATATATGGAGGAACACCAGTGGCGAAGGCGGCTTGCTAGCCAAAGACTGACGCTCATGCACGAAAGCGTGGGGAGCAAATAGG	0.772039	-0.373254	decreased abundance	black
Prevotella melaninogenica	Prevotella melaninogenica (ASV6)	2.7436	2.31657	TACGGAAGGTCCAGGCGTTATCCGGATTTATTGGGTTTAAAGGGAGCGTAGGCTGGAGATTAAGTGTGTTGTGAAATGTAGACGCTCAACGTCTGAATTGCAGCGCATACTGGTTTCCTTGAGTACGCACAACGTTGGCGGAATTCGTCGTGTAGCGGTGAAATGCTTAGATATGACGAAGAACTCCGATTGCGAAGGCAGCTGACGGGAGCGCAACTGACGCTTAAGCTCGAAGGTGCGGGTATCAAACAGG	0.844354	-0.24408	decreased abundance	black
Actinomyces odontolyticus	Actinomyces odontolyticus (ASV9)	0.292274	0.250957	TACGTAGGGCGCGAGCGTTGTCCGGAATTATTGGGCGTAAAGGGCTTGTAGGCGGTTGGTCGCGTCTGCCGTGAAATCCTCTGGCTTAACTGGGGGCGTGCGGTGGGTACGGGCTGACTTGAGTGCGGTAGGGGAGACTGGAACTCCTGGTGTAGCGGTGGAATGCGCAGATATCAGGAAGAACACCGGTGGCGAAGGCGGGTCTCTGGGCCGTTACTGACGCTGAGGAGCGAAAGCGTGGGGAGCGAACAGG	0.858636	-0.219881	decreased abundance	black
Streptococcus	Streptococcus (ASV17)	1.59808	1.41033	TACGTAGGTCCCGAGCGTTGTCCGGATTTATTGGGCGTAAAGCGAGCGCAGGCGGTTTGATAAGTCTGAAGTTAAAGGCTGTGGCTCAACCATAGTTCGCTTTGGAAACTGTCAAACTTGAGTGCAGAAGGGGAGAGTGGAATTCCATGTGTAGCGGTGAAATGCGTAGATATATGGAGGAACACCGGTGGCGAAAGCGGCTCTCTGGTCTGTAACTGACGCTGAGGCTCGAAAGCGTGGGGAGCGAACAGG	0.882519	-0.180301	decreased abundance	black
Porphyromonas pasteri	Porphyromonas pasteri (ASV16)	4.62924	4.11902	TACGGAGGATGCGAGCGTTATCCGGATTTATTGGGTTTAAAGGGTGCGTAGGCGGCCTGTTAAGTCAGCGGTGAAATCTAGGAGCTTAACTCCTAAATTGCCATTGATACTGGCGGGCTTGAGTGTAGATGAGGTAGGCGGAATGCGTGGTGTAGCGGTGGAATGCATAGATATCACGCAGAACTCCGATTGCGAAGGCAGCTTACTAAGGTACAACTGACGCTGAAGCACGAAAGCGTGGGTATCAAACAGG	0.889784	-0.168472	decreased abundance	black
Fusobacterium	Fusobacterium (ASV3)	14.8541	14.8031	TACGTATGTCACAAGCGTTATCCGGATTTATTGGGCGTAAAGCGCGTCTAGGTGGTTATGTAAGTCTGATGTGAAAATGCAGGGCTCAACTCTGTATTGCGTTGGAAACTGTGTAACTAGAGTACTGGAGAGGTAAGCGGAACTACAAGTGTAGAGGTGAAATTCGTAGATATTTGTAGGAATGCCGATGGGGAAGCCAGCTTACTGGACAGATACTGACGCTGAAGCGCGAAAGCGTGGGTAGCAAACAGG	0.996566	-0.00496231	decreased abundance	black
Pseudomonas	Pseudomonas (ASV1)	47.4803	51.9455	TACGAAGGGTGCAAGCGTTAATCGGAATTACTGGGCGTAAAGCGCGCGTAGGTGGTTCAGCAAGTTGGATGTGAAATCCCCGGGCTCAACCTGGGAACTGCATCCAAAACTACTGAGCTAGAGTACGGTAGAGGGTGGTGGAATTTCCTGTGTAGCGGTGAAATGCGTAGATATAGGAAGGAACACCAGTGGCGAAGGCGACCACCTGGACTGATACTGACACTGAGGTGCGAAAGCGTGGGGAGCAAACAGG	1.09404	0.12967	increased abundance	deeppink3
Streptococcus	Streptococcus (ASV7)	2.70589	3.11145	TACGTAGGTCCCGAGCGTTGTCCGGATTTATTGGGCGTAAAGCGAGCGCAGGCGGTTAGATAAGTCTGAAGTTAAAGGCTGTGGCTTAACCATAGTACGCTTTGGAAACTGTTTAACTTGAGTGCAAGAGGGGAGAGTGGAATTCCATGTGTAGCGGTGAAATGCGTAGATATATGGAGGAACACCGGTGGCGAAAGCGGCTCTCTGGCTTGTAACTGACGCTGAGGCTCGAAAGCGTGGGGAGCAAACAGG	1.14988	0.201487	increased abundance	deeppink3
Rothia mucilaginosa	Rothia mucilaginosa (ASV8)	2.36647	3.3401	TACGTAGGGCGCGAGCGTTGTCCGGAATTATTGGGCGTAAAGAGCTTGTAGGCGGTTTGTCGCGTCTGCTGTGAAAGGCCGGGGCTTAACTCCGTGTATTGCAGTGGGTACGGGCAGACTAGAGTGCAGTAGGGGAGACTGGAATTCCTGGTGTAGCGGTGGAATGCGCAGATATCAGGAGGAACACCGATGGCGAAGGCAGGTCTCTGGGCTGTAACTGACGCTGAGAAGCGAAAGCATGGGGAGCGAACAGG	1.41143	0.497154	increased abundance	deeppink3
Atopobium parvulum	Atopobium parvulum (ASV32)	0.197992	0.287902	TACGTAGGGGGCAAGCGTTATCCGGATTCATTGGGCGTAAAGCGCTCGTAGGCGGTCTGTTAGGTCGGGAGTTAAATCCGGGGGCTCAACCCCCGTTCGCTCCCGATACCGGCAGACTTGAGTTTGGTAGGGGAAGGTGGAATTCCTAGTGTAGCGGTGGAATGCGCAGATATTAGGAAGAACACCAGTGGCGAAGGCGGCCTTCTGGGCCATAACTGACGCTGAGGAGCGAAAGCTAGGGGAGCAAACAGG	1.45411	0.540137	increased abundance	deeppink3
Granulicatella	Granulicatella (ASV14)	1.0371	1.53234	TACGTAGGTGGCAAGCGTTGTCCGGATTTATTGGGCGTAAAGCGAGCGCAGGCGGTTCCTTAAGTCTGATGTGAAAGCCCCCGGCTCAACCGGGGAGGGTCATTGGAAACTGGGGAACTTGAGTGCAGAAGAGGAGAGTGGAATTCCATGTGTAGCGGTGAAATGCGTAGATATATGGAGGAACACCAGTGGCGAAGGCGACTCTCTGGTCTGTAACTGACGCTGAGGCTCGAAAGCGTGGGTAGCAAACAGG	1.47752	0.563179	increased abundance	deeppink3
Actinomyces graevenitzii	Actinomyces graevenitzii (ASV26)	1.11253	1.67593	TACGTAGGGCGCAAGCGTTGTCCGGAATTATTGGGCGTAAAGAGCTCGTAGGCGGCTGGTCGCGTCTGTCGTGAAAACTTCCGGCTCAACCGGGGGCTTGCGGTGGGTACGGGCCGGCTAGAGTGCGGTAGGGGTAACTGGAACTCCTGGTGTAGCGGTGGAATGCGCAGATATCAGGAAGAACACCGATGGCGAAGGCAGGTTACTGGGCCGTTACTGACGCTGAGGAGCGAAAGCGTGGGGAGCGAACAGG	1.50642	0.591123	increased abundance	deeppink3
Streptococcus	Streptococcus (ASV2)	1.79607	3.15414	TACGTAGGTCCCGAGCGTTATCCGGATTTATTGGGCGTAAAGCGAGCGCAGGCGGTTAGATAAGTCTGAAGTTAAAGGCTGTGGCTTAACCATAGTACGCTTTGGAAACTGTTTAACTTGAGTGCAGAAGGGGAGAGTGGAATTCCATGTGTAGCGGTGAAATGCGTAGATATATGGAGGAACACCGGTGGCGAAAGCGGCTCTCTGGTCTGTAACTGACGCTGAGGCTCGAAAGCGTGGGGAGCAAACAGG	1.75614	0.812404	increased abundance	deeppink3
Gemella	Gemella (ASV15)	0.999387	1.9698	TACGTAGGTGGCAAGCGTTGTCCGGAATTATTGGGCGTAAAGCGCGCGCAGGTGGTTTAATAAGTCTGATGTGAAAGCCCACGGCTCAACCGTGGAGGGTCATTGGAAACTGTTAAACTTGAGTGCAGGAGAGAAAAGTGGAATTCCTAGTGTAGCGGTGAAATGCGTAGAGATTAGGAGGAACACCAGTGGCGAAGGCGGCTTTTTGGCCTGTAACTGACACTGAGGCGCGAAAGCGTGGGGAGCAAACAGG	1.97101	0.978936	increased abundance	deeppink3
Parvimonas micra	Parvimonas micra (ASV44)	0.202706	0.638841	TACGTATGGGGCGAGCGTTGTCCGGAATTATTGGGCGTAAAGGGTACGTAGGCGGTTTTTTAAGTCAGGTGTGAAAGCGTGAGGCTTAACCTCATTAAGCACTTGAAACTGGAAGACTTGAGTGAAGGAGAGGAAAGTGGAATTCCTAGTGTAGCGGTGAAATGCGTAGATATTAGGAGGAATACCGGTGGCGAAGGCGACTTTCTGGACTTTTACTGACGCTCAGGTACGAAAGCGTGGGGAGCAAACAGG	3.15156	1.65607	increased abundance	deeppink3
PATIENT 6
TaxName	TaxNameCount	input.prop	neg.prop.mean	OTU	FC	log2FC	colorname	colorhex
Prevotella pallens	Prevotella pallens (ASV19)	1.69944	0.76561	TACGGAAGGTCCAGGCGTTATCCGGATTTATTGGGTTTAAAGGGAGTGTAGGCGGTTTGTTAAGCGTGTTGTGAAATTTAGGTGCTCAACATTTAACTTGCAGCGCGAACTGTCAGACTTGAGTACACGCAACGTATGCGGAATTCATGGTGTAGCGGTGAAATGCTTAGATATCATGAAGAACTCCGATTGCGAAGGCAGCATACGGGAGTGTAACTGACGCTTAAGCTCGAAGGTGCGGGTATCGAACAGG	0.450506	-1.15038	decreased abundance	black
Tannerella	Tannerella (ASV28)	1.62387	0.820573	TACGGAGGATGCGAGCGTTATCCGGATTTATTGGGTTTAAAGGGTGCGTAGGTGGACTGTTAAGTCAGTGGTGAAAGTTTGTCGCTCAACGATAAAATTGCCGTTGAAACTGGTGGTCTTGAGTATGGATGAAGTAGGCGGAATGCGTGGTGTAGCGGTGAAATGCATAGAGATCACGCAGAACTCCGATTGCGAAGGCAGCTTACTAAGGCATAACTGACACTGAAGCACGAAAGCGTGGGTATCAAACAGG	0.505319	-0.984735	decreased abundance	black
Bergeyella	Bergeyella (ASV36)	0.611589	0.345035	TACGGAGGGTGCAAGCGTTATCCGGATTTATTGGGTTTAAAGGGTCCGTAGGTGGGCTGATAAGTCAGCGGTGAAATCCTGCAGCTTAACTGTAGAACTGCCGTTGATACTGTTAGTCTTGAGTGTATTTGAAGTGGCTGGAATAAGTAGTGTAGCGGTGAAATGCATAGATATTACTTAGAACACCAATTGCGAAGGCAGGTCACTAAGATACAACTGACGCTGAGGGACGAAAGCGTGGGGAGCGAACAGG	0.564163	-0.825817	decreased abundance	black
Capnocytophaga granulosa	Capnocytophaga granulosa (ASV47)	0.606316	0.343074	TACGGAGGATGCGAGCGTTATTCGGAATCATTGGGTTTAAAGGGTCTGTAGGCGGGCTATTAAGTCAGGGGTGAAAGGTTTCAGCTTAACTGAGAAATTGCCTTTGATACTGGTAGTCTTGAATATCTGTGAAGTTCTTGGAATGTGTAGTGTAGCGGTGAAATGCTTAGATATTACACAGAACACCGATTGCGGAGGCAGGGGACTAACAGACGATTGACGCTGAGAGACGAAAGCGTGGGGAGCGAACAGG	0.565833	-0.821551	decreased abundance	black
Veillonella	Veillonella (ASV27)	1.61509	0.992629	TACGTAGGTGGCAAGCGTTGTCCGGAATTATTGGGCGTAAAGCGCGCGCAGGCGGATCAGTTAGTCTGTCTTAAAAGTTCGGGGCTTAACCCCGTGATGGGATGGAAACTGCTGATCTAGAGTATCGGAGAGGAAAGTGGAATTCCTAGTGTAGCGGTGAAATGCGTAGATATTAGGAAGAACACCAGTGGCGAAGGCGACTTTCTGGACGAAAACTGACGCTGAGGCGCGAAAGCCAGGGGAGCGAACGGG	0.614598	-0.702284	decreased abundance	black
Peptostreptococcus stomatis	Peptostreptococcus stomatis (ASV52)	0.325126	0.207133	TACGTAGGGGGCTAGCGTTATCCGGATTTACTGGGCGTAAAGGGTGCGTAGGTGGTCCTTCAAGTCGGTGGTTAAAGGCTACGGCTCAACCGTAGTAAGCCGCCGAAACTGGAGGACTTGAGTGCAGGAGAGGAAAGTGGAATTCCCAGTGTAGCGGTGAAATGCGTAGATATTGGGAGGAACACCAGTAGCGAAGGCGGCTTTCTGGACTGCAACTGACACTGAGGCACGAAAGCGTGGGTAGCAAACAGG	0.637086	-0.650441	decreased abundance	black
Leptotrichia	Leptotrichia (ASV5)	14.8363	9.92975	TACGTATGTCGCGAGCGTTATCCGGAATTATTGGGCATAAAGGGCATCTAGGCGGCCTTTCAAGTCAGGGGTGAAAACCTGCGGCTCAACCGCAGGCCTGCCTTTGAAACTGATAGGCTGGAGTACCGGAGAGGTGGACGGAACTGCACGAGTAGAGGTGAAATTCGTAGATATGTGCAGGAATGCCGATGATGAAGATAGTTCACTGGACGGTAACTGACGCTGAAGTGCGAAAGCCGGGGGAGCGAACAGG	0.669288	-0.579302	decreased abundance	black
Rothia dentocariosa	Rothia dentocariosa (ASV37)	0.627405	0.447743	TACGTAGGGCGCGAGCGTTGTCCGGAATTATTGGGCGTAAAGAGCTTGTAGGCGGTTGGTCGCGTCTGCTGTGAAAGGCTGGGGCTTAACCCTGGTTTTGCAGTGGGTACGGGCTAACTAGAGTGCAGTAGGGGAGACTGGAATTCCTGGTGTAGCGGTGGAATGCGCAGATATCAGGAGGAACACCGATGGCGAAGGCAGGTCTCTGGGCTGTAACTGACGCTGAGAAGCGAAAGCATGGGGAGCGAACAGG	0.713642	-0.486729	decreased abundance	black
Prevotella melaninogenica	Prevotella melaninogenica (ASV6)	9.05959	6.58624	TACGGAAGGTCCAGGCGTTATCCGGATTTATTGGGTTTAAAGGGAGCGTAGGCTGGAGATTAAGTGTGTTGTGAAATGTAGACGCTCAACGTCTGAATTGCAGCGCATACTGGTTTCCTTGAGTACGCACAACGTTGGCGGAATTCGTCGTGTAGCGGTGAAATGCTTAGATATGACGAAGAACTCCGATTGCGAAGGCAGCTGACGGGAGCGCAACTGACGCTTAAGCTCGAAGGTGCGGGTATCAAACAGG	0.726991	-0.459991	decreased abundance	black
Prevotella salivae	Prevotella salivae (ASV30)	0.666069	0.495744	TACGGAAGGTCCAGGCGTTATCCGGATTTATTGGGTTTAAAGGGAGCGTAGGCCGTGGATTAAGCGTGTTGTGAAATGTAGACGCTCAACGTCTGAATTGCAGCGCGAACTGGTTCACTTGAGTATGCACAACGTAGGCGGAATTCGTCGTGTAGCGGTGAAATGCTTAGATATGACGAAGAACTCCGATTGCGAAGGCAGCTTACGGGAGCACAACTGACGCTGAAGCTCGAAGGTGCGGGTATCAAACAGG	0.744283	-0.426078	decreased abundance	black
Streptococcus	Streptococcus (ASV12)	2.48678	1.953	TACGTAGGTCCCGAGCGTTGTCCGGATTTATTGGGCGTAAAGCGAGCGCAGGCGGTTAGATAAGTCTGAAGTTAAAGGCTGTGGCTTAACCATAGTATGCTTTGGAAACTGTTTAACTTGAGTGCAGAAGGGGAGAGTGGAATTCCATGTGTAGCGGTGAAATGCGTAGATATATGGAGGAACACCGGTGGCGAAAGCGGCTCTCTGGTCTGTAACTGACGCTGAGGCTCGAAAGCGTGGGGAGCAAACAGG	0.785353	-0.348587	decreased abundance	black
Streptococcus	Streptococcus (ASV7)	5.43048	4.39303	TACGTAGGTCCCGAGCGTTGTCCGGATTTATTGGGCGTAAAGCGAGCGCAGGCGGTTAGATAAGTCTGAAGTTAAAGGCTGTGGCTTAACCATAGTACGCTTTGGAAACTGTTTAACTTGAGTGCAAGAGGGGAGAGTGGAATTCCATGTGTAGCGGTGAAATGCGTAGATATATGGAGGAACACCGGTGGCGAAAGCGGCTCTCTGGCTTGTAACTGACGCTGAGGCTCGAAAGCGTGGGGAGCAAACAGG	0.808957	-0.305866	decreased abundance	black
Veillonella	Veillonella (ASV13)	3.31453	2.95551	TACGTAGGTGGCAAGCGTTGTCCGGAATTATTGGGCGTAAAGCGCGCGCAGGCGGATAGGTCAGTCTGTCTTAAAAGTTCGGGGCTTAACCCCGTGATGGGATGGAAACTGCCAATCTAGAGTATCGGAGAGGAAAGTGGAATTCCTAGTGTAGCGGTGAAATGCGTAGATATTAGGAAGAACACCAGTGGCGAAGGCGACTTTCTGGACGAAAACTGACGCTGAGGCGCGAAAGCCAGGGGAGCGAACGGG	0.891684	-0.165395	decreased abundance	black
Granulicatella	Granulicatella (ASV14)	2.96831	2.65916	TACGTAGGTGGCAAGCGTTGTCCGGATTTATTGGGCGTAAAGCGAGCGCAGGCGGTTCCTTAAGTCTGATGTGAAAGCCCCCGGCTCAACCGGGGAGGGTCATTGGAAACTGGGGAACTTGAGTGCAGAAGAGGAGAGTGGAATTCCATGTGTAGCGGTGAAATGCGTAGATATATGGAGGAACACCAGTGGCGAAGGCGACTCTCTGGTCTGTAACTGACGCTGAGGCTCGAAAGCGTGGGTAGCAAACAGG	0.895849	-0.158672	decreased abundance	black
Actinomyces	Actinomyces (ASV43)	0.223195	0.25107	TACGTAGGGCGCGAGCGTTGTCCGGAATTATTGGGCGTAAAGAGCTCGTAGGCGGCTGGTCGCGTCTGTCGTGAAATCCTCTGGCTTAACTGGGGGCTTGCGGTGGGTACGGGCCGGCTTGAGTGCGGTAGGGGAGACTGGAACTCCTGGTGTAGCGGTGGAATGCGCAGATATCAGGAAGAACACCGGTGGCGAAGGCGGGTCTCTGGGCCGTTACTGACGCTGAGGAGCGAAAGCGTGGGGAGCGAACAGG	1.12489	0.169785	increased abundance	deeppink3
Streptococcus	Streptococcus (ASV17)	0.567653	0.670119	TACGTAGGTCCCGAGCGTTGTCCGGATTTATTGGGCGTAAAGCGAGCGCAGGCGGTTTGATAAGTCTGAAGTTAAAGGCTGTGGCTCAACCATAGTTCGCTTTGGAAACTGTCAAACTTGAGTGCAGAAGGGGAGAGTGGAATTCCATGTGTAGCGGTGAAATGCGTAGATATATGGAGGAACACCGGTGGCGAAAGCGGCTCTCTGGTCTGTAACTGACGCTGAGGCTCGAAAGCGTGGGGAGCGAACAGG	1.18051	0.239409	increased abundance	deeppink3
Pseudomonas	Pseudomonas (ASV1)	43.4984	51.7039	TACGAAGGGTGCAAGCGTTAATCGGAATTACTGGGCGTAAAGCGCGCGTAGGTGGTTCAGCAAGTTGGATGTGAAATCCCCGGGCTCAACCTGGGAACTGCATCCAAAACTACTGAGCTAGAGTACGGTAGAGGGTGGTGGAATTTCCTGTGTAGCGGTGAAATGCGTAGATATAGGAAGGAACACCAGTGGCGAAGGCGACCACCTGGACTGATACTGACACTGAGGTGCGAAAGCGTGGGGAGCAAACAGG	1.18864	0.249312	increased abundance	deeppink3
Rothia mucilaginosa	Rothia mucilaginosa (ASV8)	3.47797	4.4956	TACGTAGGGCGCGAGCGTTGTCCGGAATTATTGGGCGTAAAGAGCTTGTAGGCGGTTTGTCGCGTCTGCTGTGAAAGGCCGGGGCTTAACTCCGTGTATTGCAGTGGGTACGGGCAGACTAGAGTGCAGTAGGGGAGACTGGAATTCCTGGTGTAGCGGTGGAATGCGCAGATATCAGGAGGAACACCGATGGCGAAGGCAGGTCTCTGGGCTGTAACTGACGCTGAGAAGCGAAAGCATGGGGAGCGAACAGG	1.29259	0.370268	increased abundance	deeppink3
Gemella	Gemella (ASV15)	1.6766	2.25748	TACGTAGGTGGCAAGCGTTGTCCGGAATTATTGGGCGTAAAGCGCGCGCAGGTGGTTTAATAAGTCTGATGTGAAAGCCCACGGCTCAACCGTGGAGGGTCATTGGAAACTGTTAAACTTGAGTGCAGGAGAGAAAAGTGGAATTCCTAGTGTAGCGGTGAAATGCGTAGAGATTAGGAGGAACACCAGTGGCGAAGGCGGCTTTTTGGCCTGTAACTGACACTGAGGCGCGAAAGCGTGGGGAGCAAACAGG	1.34647	0.429179	increased abundance	deeppink3
Atopobium parvulum	Atopobium parvulum (ASV32)	0.0386636	0.0530854	TACGTAGGGGGCAAGCGTTATCCGGATTCATTGGGCGTAAAGCGCTCGTAGGCGGTCTGTTAGGTCGGGAGTTAAATCCGGGGGCTCAACCCCCGTTCGCTCCCGATACCGGCAGACTTGAGTTTGGTAGGGGAAGGTGGAATTCCTAGTGTAGCGGTGGAATGCGCAGATATTAGGAAGAACACCAGTGGCGAAGGCGGCCTTCTGGGCCATAACTGACGCTGAGGAGCGAAAGCTAGGGGAGCAAACAGG	1.373	0.457336	increased abundance	deeppink3
Streptococcus	Streptococcus (ASV23)	0.901566	1.30159	TACGTAGGTCCCGAGCGTTGTCCGGATTTATTGGGCGTAAAGCGAGCGCAGGCGGTTAGATAAGTCTGAAGTTAAAGGCTGTGGCTTAACCATAGTACGCTTTGGAAACTGTTTAACTTGAGTGCAGAAGGGGAGAGTGGAATTCCATGTGTAGCGGTGAAATGCGTAGATATATGGAGGAACACCGGTGGCGAAAGCGGCTCTCTGGTCTGTAACTGACGCTGAGGCTCGAAAGCGTGGGGAGCGAACAGG	1.4437	0.529772	increased abundance	deeppink3
Actinomyces odontolyticus	Actinomyces odontolyticus (ASV9)	0.806664	1.17919	TACGTAGGGCGCGAGCGTTGTCCGGAATTATTGGGCGTAAAGGGCTTGTAGGCGGTTGGTCGCGTCTGCCGTGAAATCCTCTGGCTTAACTGGGGGCGTGCGGTGGGTACGGGCTGACTTGAGTGCGGTAGGGGAGACTGGAACTCCTGGTGTAGCGGTGGAATGCGCAGATATCAGGAAGAACACCGGTGGCGAAGGCGGGTCTCTGGGCCGTTACTGACGCTGAGGAGCGAAAGCGTGGGGAGCGAACAGG	1.46181	0.547755	increased abundance	deeppink3
Streptococcus	Streptococcus (ASV2)	2.83475	4.93347	TACGTAGGTCCCGAGCGTTATCCGGATTTATTGGGCGTAAAGCGAGCGCAGGCGGTTAGATAAGTCTGAAGTTAAAGGCTGTGGCTTAACCATAGTACGCTTTGGAAACTGTTTAACTTGAGTGCAGAAGGGGAGAGTGGAATTCCATGTGTAGCGGTGAAATGCGTAGATATATGGAGGAACACCGGTGGCGAAAGCGGCTCTCTGGTCTGTAACTGACGCTGAGGCTCGAAAGCGTGGGGAGCAAACAGG	1.74036	0.799383	increased abundance	deeppink3
Actinomyces	Actinomyces (ASV29)	0.0685401	0.159026	TACGTAGGGTGCGAGCGTTGTCCGGAATTATTGGGCGTAAAGGGCTTGTAGGCGGTTTGTCGCGTCTGCCGTGAAATCCTCTGGCTTAACTGGGGGCGTGCGGTGGGTACGGGCAGGCTTGAGTGCGGTAGGGGAGACTGGAACTCCTGGTGTAGCGGTGGAATGCGCAGATATCAGGAAGAACACCGGTGGCGAAGGCGGGTCTCTGGGCCGTTACTGACGCTGAGGAGCGAAAGCGTGGGGAGCGAACAGG	2.32018	1.21424	increased abundance	deeppink3
Scardovia wiggsiae	Scardovia wiggsiae (ASV48)	0.0351488	0.101263	TACGTAGGGTGCAAGCGTTGTCCGGATTTATTGGGCGTAAAGGGCTCGTAGGCGGTTTGTTGCGTCTGGTGTGAAAGCTTACTGCTTAACGGTAGGTTGCGCTGGATACGGGCAGGCTTGAGTGCAGTAGGGGAGACTGGAATTCTCGGTGTAACGGTGGAATGTGTAGATATCGGGAAGAACACCTATGGCGAAGGCAGGTCTCTGGGCTGTTACTGACGCTGAGGAGCGAAAGCGTGGGGAGCGAACAGG	2.88099	1.52657	increased abundance	deeppink3
